# Supplementary material for: Seed Development and Protein Accumulation Patterns in Faba Bean (Vicia faba, L.)
Source: J Agric Food Chem. 2022 Jul 21;70(30):9295–304. doi: 10.1021/acs.jafc.2c02061 (PMC9354250; doi:10.1021/acs.jafc.2c02061)
Supplement: Supplementary file 1 — jf2c02061_si_001.xlsx [file jf2c02061_si_001.xlsx]

## Sheet: Table S1
Supporting Information
Seed development and protein accumulation patterns in faba bean (Vicia faba, L.) Ahmed O. Warsame*, Nicholas Michael, Donal M. O’Sullivan1 and Paola Tosi
Table ‎S1. Details of developing V. faba seed samples used for proteomic analysis
Developmental stage (DAP)	Number of seeds combined for each developmental stage	Obtained ground dry sample (g)
20*	148	0.111
25	108	0.185
30	106	0.486
35	63	0.358
40	26	0.509
45	9	0.392
50	12	0.719
55	10	1.523
60	10	1.927
65	10	2.619
70	10	2.357
Mature	10	2.361
* This was excluded from crude protein content analysis as there was insufficient sample.

## Sheet: Table S2
Supporting Information
Seed development and protein accumulation patterns in faba bean (Vicia faba, L.) Ahmed O. Warsame*, Nicholas Michael, Donal M. O’Sullivan1 and Paola Tosi
Table S2. Summary of the parameter settings used in MaxQuant software for label-free quantification of relative protein abundances
MaxQuant version	1.6.17.0
Group specific parameters
Type	Standard
Multiplicity	1
Labels	-
Digestion
Enzyme mode	Specific
Enzyme	Trypsin/P
Max. missed cleavages	2
Separate enzyme for first search	FALSE
Modifications
Fixed modifications	Carbamidomethyl (C)
Variable modifications	Oxidation (M);Deamidation (NQ);Carbamyl (N-term)
Max. number of modifications per peptide	5
Label-free quantification
LFQ min.ratio count	1
Normalization type	classic
Fast LFQ	TRUE
Global parameters
Sequences
Fasta file
Include contaminants	TRUE
Decoy mode	revert
Special AAs	KR
Min. peptide length	6
Max. peptide mass	4600 Da
Min. peptide length for unspecific search	8
Max. peptide length for unspecific search	25
Identification
PSM FDR	0.05
Protein FDR	0.05
Site FDR	0.01
Min. unique peptides	1
Min. razor + unique peptides	0
Min. peptides	0
Min. score for unmodified peptides	0
Min. score for modified peptides	40
Min. delta score for unmodified peptides	0
Min. delta score for modified peptides	6
Base FDR calculations on delta score	FALSE
Razor protein FDR	FALSE
Split protein groups by taxonomy ID	FALSE
Second peptides	TRUE
Match between runs	TRUE
Dependent peptides	FALSE
Table S ‎5.1. continued
Protein quantification
Label min. ratio count	1
Peptides used for protein quantification	Unique+razor
Modifications included in protein quantification	Oxidation (M);Carbamyl (N-term)
Discard unmodified counterpart peptides	TRUE
Min. ratio count	1
Advanced ratio estimation	TRUE
Label-free quantification
LFQ min. ratio count	1
Separate LFQ in parameter groups	TRUE
Stabilize large LFQ ratios	TRUE
Require MS/MS for LFQ comparisons	TRUE
iBAQ	FALSE
iBAQ log fit	FALSE
Advanced site intensities	TRUE

## Sheet: Table S3
Supporting Information
Seed development and protein accumulation patterns in faba bean (Vicia faba, L.) Ahmed O. Warsame*, Nicholas Michael, Donal M. O’Sullivan1 and Paola Tosi
Table S3. Details of seed protein band labels in Figure ‎2 that were previously identified by LC-MS (Warsame et al. 2020).
Abbreviated name	Full names
Lox 107 kDa	Lipoxygenase 107 kDa
Lox 96 kDa	Lipoxygenase 96 kDa
Convc 79 kDa	Convicilin 79 kDa
HSP 75 kDa	HSP 75 kDa
Convc 65 kDa	Convicilin 65 kDa
Convc 54 kDa	Convicilin 54 kDa
Vc 48-50 kDa	Vicilin 50 kDa
SBP 46 kDa	SBP 46 kDa
Leg 43 kDa	Legumin 43 kDa
Leg A 39 kDa	α Legumin A 39 kDa
Leg B 37 kDa	α Legumin B 37 kDa
Vc 30 kDa	Vicilin 30 kDa
Leg 26 kDa	Legumin 26 kDa
β Leg A&B 22-23 kDa	β Legumin A&B 22-23 kDa
Alb 12 kDa	Albumin 12 kDa

## Sheet: Table S4
Supporting Information
Seed development and protein accumulation patterns in faba bean (Vicia faba, L.) Ahmed O. Warsame*, Nicholas Michael, Donal M. O’Sullivan1 and Paola Tosi
Table S4. A combined list of all the 1217 proteins identified across four major growth stages. The (+) and (- ) signs indicate presense or absence of the protein in that stage.
Accession	Species	Description	Function	Seed developmental stages
				Ⅰ	Ⅱ	Ⅲ	Ⅳ
gi|541135687	M. graminea	NAD-dependent glyceraldehyde-3-phosphate dehydrogenase short paralog, partial	Enzyme classification	+	+	+	-
gi|129915	T. aestivum	RecName: Full=Phosphoglycerate kinase, chloroplastic	Energy	-	+	+	-
gi|303290106	M. pusilla	predicted protein	Not assigned	+	-	-	-
gi|720003411	N. nucifera	PREDICTED: uncharacterized protein LOC104597236 isoform X1	Not assigned	+	-	-	-
gi|228552594	C. arietinum	14-3-3	Not assigned	-	+	-	-
gi|566201719	P. trichocarpa	Fom-2 family protein	Not assigned	-	-	-	+
gi|3023814	C. plantagineum	RecName: Full=Glyceraldehyde-3-phosphate dehydrogenase, cytosolic	Energy	-	-	+	+
gi|22742	G. max	pseudo-atpA	Not assigned	+	-	-	-
gi|1352345	G. max	RecName: Full=Elongation factor 1-alpha	Protein synthesis	-	+	+	-
gi|657991039	M. baccata	PREDICTED: histone H2A-like	Transcription	+	-	-	-
gi|1040871024	D. carota	PREDICTED: histone H2B.3	Transcription	+	-	-	-
gi|947071886	G. max	hypothetical protein GLYMA_13G199800	Cell structure	+	+	-	-
gi|115278596	T. dactyloides	ATPase subunit 1 (mitochondrion)	Energy	+	-	-	-
gi|2506277	P. sativum	RecName: Full=RuBisCO large subunit-binding protein subunit beta, chloroplastic	Energy	+	+	-	-
gi|147785051	V. vinifera	hypothetical protein VITISV_043316	Not assigned	-	+	+	-
gi|238625281	J. regia	flavanone 3-hydroxylase	Secondary metabolism	+	+	-	-
gi|357452143	M. truncatula	seed maturation protein	Not assigned	-	-	-	+
gi|563329	A. officinalis	histone 2B	Transcription	+	+	-	-
gi|565480542	C. rubella	hypothetical protein CARUB_v10013953mg	Energy	-	-	-	+
gi|32487309	O. sativa	OSJNBb0046K02.10	Not assigned	+	+	-	-
gi|3738257	P. nigra	cytosolic phosphoglycerate kinase 1	Energy	-	+	-	-
gi|474166006	T. urartu	Histone H4	Transcription	+	-	-	-
gi|565382862	S. tuberosum	PREDICTED: starch synthase V precursor isoform X1	Not assigned	+	-	-	-
gi|728837009	G. arboreum	3'-hydroxy-N-methyl-(S)-coclaurine 4'-O-methyltransferase	Enzyme classification	-	-	-	+
gi|502129011	C. arietinum	PREDICTED: heat shock cognate protein 80	Protein destination and storage	+	+	-	-
gi|147854450	V. vinifera	hypothetical protein VITISV_024163	Not assigned	+	+	-	-
gi|514721151	S. italica	PREDICTED: pentatricopeptide repeat-containing protein At3g02490, mitochondrial-like	Not assigned	-	-	+	+
gi|6273331	M. sativa	glycine-rich RNA binding protein, partial	Transcription	+	+	-	-
gi|674230607	A. alpina	hypothetical protein AALP_AAs51730U000100	Not assigned	+	-	-	-
gi|922340417	M. truncatula	ATPase, AAA-type, CDC48 protein	Protein destination and storage	+	-	-	-
gi|9230771	P. sativum	cytosolic phosphoglycerate kinase	Energy	+	+	-	-
gi|1012212000	A. duranensis	PREDICTED: pleiotropic drug resistance protein 1-like	Transporters	-	-	-	+
gi|108706115	O. sativa	hypothetical protein LOC_Os03g04820	Not assigned	-	-	+	-
gi|119095	V. faba	RecName: Full=Embryonic abundant protein VF30.1	Not assigned	-	+	+	-
gi|226496892	Z. mays	uncharacterized protein LOC100281847	Metabolism	-	+	-	-
gi|595860956	P. persica	hypothetical protein PRUPE_ppa015581mg	Not assigned	-	-	-	+
gi|84468300	T. pratense	putative adenosylhomocysteinase	Metabolism	+	+	-	-
gi|1027103095	P. mume	PREDICTED: uncharacterized protein LOC107881087	Not assigned	+	+	+	-
gi|1039874521	M. domestica	PREDICTED: 40S ribosomal protein S18-like	Protein synthesis	+	-	-	-
gi|116791989	P. sitchensis	unknown	Protein synthesis	+	+	-	-
gi|3122053	P. sativum	RecName: Full=Elongation factor 1-alpha	Protein synthesis	+	+	+	-
gi|523917083	D. aberdeenense	glyceraldehyde-3-phosphate dehydrogenase, partial	Enzyme classification	+	+	+	-
gi|657955856	M. domestica	PREDICTED: transcription factor MYB23-like	Transcription	-	+	-	+
gi|674922164	B. napus	BnaC06g24060D	Not assigned	+	-	-	-
gi|926776784	M. neglectum	acetaldehyde dehydrogenase / alcohol dehydrogenase	Not assigned	-	-	+	-
gi|12229615	C. sinensis	RecName: Full=Chalcone synthase 1	Secondary metabolism	+	-	-	-
gi|217074678	M. truncatula	unknown	Protein destination and storage	+	-	-	-
gi|356558809	G. max	PREDICTED: elongation factor 1-alpha	Protein synthesis	+	-	-	-
gi|464848	P. abies	RecName: Full=Tubulin alpha chain	Not assigned	+	+	-	-
gi|670379694	Z. mays	PREDICTED: uncharacterized protein LOC103647947	Not assigned	+	-	-	-
gi|674228367	A. alpina	hypothetical protein AALP_AAs39584U000300	Not assigned	+	-	-	-
gi|727544242	C. sativa	PREDICTED: actin cytoskeleton-regulatory complex protein PAN1-like	Not assigned	-	-	+	+
gi|734387082	G. soja	Putative copper-transporting ATPase 3	Transporters	-	-	-	+
gi|920698924	P. angularis	hypothetical protein LR48_Vigan04g234700	Not assigned	-	+	-	-
gi|1012357882	C. cajan	Annexin-like protein RJ4	Cell structure	+	-	-	-
gi|1021033319	D. carota	hypothetical protein DCAR_021532	Cell structure	-	+	+	-
gi|1026094862	C. annuum	PREDICTED: putative respiratory burst oxidase homolog protein H isoform X1	Disease/defense	+	+	-	-
gi|1028979514	G. hirsutum	PREDICTED: superoxide dismutase	Protein synthesis	+	-	-	-
gi|15228687	A. thaliana	putative UDP-glucose 6-dehydrogenase 1	Metabolism	+	-	-	-
gi|1710807	P. sativum	RecName: Full=RuBisCO large subunit-binding protein subunit alpha, chloroplastic	Energy	+	-	-	-
gi|297842407	A. lyrata	RNA recognition motif-containing protein	Transcription	+	-	-	-
gi|303844	O. sativa	eukaryotic initiation factor 4A	Protein synthesis	+	+	-	-
gi|326490117	H. vulgare	predicted protein	Protein destination and storage	-	+	-	-
gi|449454085	C. sativus	PREDICTED: probable histone H2A.5	Transcription	+	-	+	-
gi|470141723	F. vesca	PREDICTED: phosphoglycerate kinase, cytosolic-like	Energy	-	+	-	-
gi|695081627	M. acuminata	PREDICTED: probable LRR receptor-like serine/threonine-protein kinase At4g08850, partial	Protein synthesis	-	-	+	-
gi|829282	N. plumbaginifolia	eukaryotic initiation factor 5A (1)	Protein synthesis	+	-	-	-
gi|84468264	T. pratense	putative 60S ribosomal protein L1	Protein synthesis	+	-	-	-
gi|1021041600	D. carota	hypothetical protein DCAR_013257	Protein destination and storage	+	-	-	-
gi|1026078724	C. annuum	PREDICTED: glucose and ribitol dehydrogenase homolog 1-like isoform X2	Energy	-	-	-	+
gi|125551768	O. sativa	hypothetical protein OsI_19407	Not assigned	-	-	+	+
gi|147767497	V. vinifera	hypothetical protein VITISV_036066	Not assigned	-	-	+	+
gi|356575162	G. max	PREDICTED: ankyrin repeat domain-containing protein 13C-like	Not assigned	-	-	-	+
gi|459649445	G. barbadense	annexin AnxGb5	Not assigned	+	+	+	+
gi|565366811	S. tuberosum	PREDICTED: uncharacterized protein LOC102588035	Not assigned	-	-	-	+
gi|5902385	A. thaliana	Hypothetical protein	Protein synthesis	-	-	+	-
gi|661899298	C. canephora	unnamed protein product	Cell growth/division	-	-	+	-
gi|702355066	E. grandis	PREDICTED: TMV resistance protein N-like	Signal transduction	+	-	-	-
gi|71534989	M. sativa	polygalacturonase inhibitor protein	Signal transduction	+	-	-	-
gi|727434280	C. sativa	PREDICTED: glutathione S-transferase DHAR1, mitochondrial	Disease/defense	+	-	-	-
gi|976918495	C. cardunculus	Nucleotide-binding, alpha-beta plait	Not assigned	+	-	-	-
gi|1027103200	P. mume	PREDICTED: UPF0481 protein At3g47200-like	Not assigned	-	-	+	-
gi|15237736	A. thaliana	beta-D-xylosidase 4	Cell structure	+	-	-	-
gi|164512548	L. latifolius	convicilin	Protein destination and storage	-	-	+	-
gi|242093958	S. bicolor	hypothetical protein SORBIDRAFT_10g027670	Not assigned	+	-	-	-
gi|2497259	M. sativa	RecName: Full=Isocitrate dehydrogenase	Enzyme classification	+	+	-	-
gi|27805602	M. sativa	RecName: Full=Maturase K	Transcription	-	-	-	+
gi|297829512	A. lyrata	hypothetical protein ARALYDRAFT_478305	Metabolism	+	-	-	-
gi|37051109	P. sativum	polygalacturonase inhibiting protein	Signal transduction	+	-	-	-
gi|388492036	L. japonicus	unknown	Protein synthesis	+	-	-	-
gi|449812010	x. Doritaenopsis	elongation factor 1-alpha, partial	Not assigned	+	-	-	-
gi|527198390	G. aurea	hypothetical protein M569_08214, partial	Not assigned	-	-	-	+
gi|527209526	G. aurea	hypothetical protein M569_00532, partial	Not assigned	-	-	+	+
gi|55785631	G. orbicularis	ribulose 1,5-bisphosphate carboxylase/oxygenase large subunit	Energy	+	-	-	-
gi|567869193	C. clementina	hypothetical protein CICLE_v10024858mg	Disease/defense	-	-	-	+
gi|567874809	C. clementina	hypothetical protein CICLE_v10012772mg	Protein synthesis	+	-	-	-
gi|596141927	P. persica	hypothetical protein PRUPE_ppa008271mg	Protein synthesis	+	-	-	-
gi|629097846	E. grandis	hypothetical protein EUGRSUZ_G01238	Transcription	+	-	-	-
gi|629114042	E. grandis	hypothetical protein EUGRSUZ_C00162	Transporters	-	-	+	-
gi|697114463	N. tomentosiformis	PREDICTED: probable 125 kDa kinesin-related protein	Cell structure	+	-	-	-
gi|697184772	N. tabacum	PREDICTED: GDSL esterase/lipase At4g10955-like	Not assigned	-	+	-	-
gi|731432451	V. vinifera	PREDICTED: S-locus-specific glycoprotein S13-like	Not assigned	+	-	-	-
gi|971508673	K. nitens	Putative structural maintenance of chromosome protein	Not assigned	+	+	-	-
gi|976910584	C. cardunculus	hypothetical protein Ccrd_000643	Not assigned	-	-	+	+
gi|1004135031	G. pectorale	hypothetical protein GPECTOR_102g57	Not assigned	-	-	+	-
gi|1012353048	C. cajan	hypothetical protein KK1_018828	Transporters	-	-	-	+
gi|1035964192	A. comosus	hypothetical protein ACMD2_09141, partial	Not assigned	-	-	-	+
gi|131910	A. graveolens	RecName: Full=Ribulose bisphosphate carboxylase large chain	Energy	+	-	-	-
gi|168014627	P. patens	predicted protein	Metabolism	-	+	-	-
gi|356535660	G. max	PREDICTED: elongation factor 1-alpha-like isoform X1	Protein synthesis	-	+	-	-
gi|357473273	M. truncatula	RNA-binding (RRM/RBD/RNP motif) family protein	Transcription	-	+	-	-
gi|46389841	O. sativa	putative SWIRM domain-containing protein	Transcription	-	-	-	+
gi|470117632	F. vesca	PREDICTED: WD repeat-containing protein 43	Not assigned	-	-	-	+
gi|475596048	A. tauschii	3'-N-debenzoyl-2'-deoxytaxol N-benzoyltransferase	Not assigned	+	-	-	-
gi|514770836	S. italica	PREDICTED: uncharacterized protein LOC101767329	Not assigned	-	-	-	+
gi|565347586	S. tuberosum	PREDICTED: uncharacterized protein LOC102584459 isoform X1	Not assigned	+	-	-	-
gi|595824107	P. persica	hypothetical protein PRUPE_ppa005614mg	Protein synthesis	+	-	-	-
gi|612385867	B. prasinos	unknown	Protein destination and storage	+	-	-	-
gi|645247468	P. mume	PREDICTED: exopolygalacturonase-like	Enzyme classification	-	-	-	+
gi|659133604	C. melo	PREDICTED: histone-lysine N-methyltransferase ATX4 isoform X2	Transcription	-	-	-	+
gi|743755771	E. guineensis	PREDICTED: xyloglucan galactosyltransferase KATAMARI1 homolog	Not assigned	-	+	-	-
gi|747046783	S. indicum	PREDICTED: uncharacterized protein LOC105179348 isoform X1	Not assigned	-	-	+	-
gi|922327311	M. truncatula	subtilisin-like serine protease	Protein destination and storage	+	+	-	-
gi|999396	A. thaliana	heat-shock Protein	Protein destination and storage	+	+	-	-
gi|1009155375	Z. jujuba	PREDICTED: ankyrin repeat domain-containing protein EMB506, chloroplastic	Not assigned	+	-	-	-
gi|1026758124	M. polymorpha	hypothetical protein AXG93_3960s1360	Not assigned	-	-	-	+
gi|1035939297	A. comosus	hypothetical protein ACMD2_06360	Not assigned	-	-	+	+
gi|1040813396	D. carota	PREDICTED: uncharacterized protein LOC108203864	Not assigned	-	+	-	-
gi|125539677	O. sativa	hypothetical protein OsI_07440	Multi-process regulation	-	+	+	-
gi|135462	G. max	RecName: Full=Tubulin beta-2 chain	Cell structure	+	+	-	-
gi|1561575	D. lanata	cyclophilin	Protein destination and storage	+	-	-	-
gi|162464321	Z. mays	malate dehydrogenase, cytoplasmic	Energy	+	-	-	-
gi|194703160	Z. mays	unknown	Not assigned	+	-	-	-
gi|2116558	P. sativum	F1 ATPase	Energy	-	+	-	-
gi|296082151		unnamed protein product	Not assigned	-	+	-	-
gi|326514632	H. vulgare	predicted protein	Transcription	-	-	-	+
gi|388501008	L. japonicus	unknown	Metabolism	+	-	-	-
gi|470142813	F. vesca	PREDICTED: E3 ubiquitin-protein ligase KEG isoform X1	Signal transduction	-	+	-	-
gi|525313365	C. arietinum	18 kDa seed maturation protein-like	Not assigned	-	-	+	+
gi|566168859	P. trichocarpa	calreticulin family protein	Protein destination and storage	+	-	-	-
gi|571438774	G. max	PREDICTED: histidine kinase 1-like	Not assigned	-	-	+	+
gi|629109876	E. grandis	hypothetical protein EUGRSUZ_E03801, partial	Disease/defense	-	+	-	-
gi|658057103	M. domestica	PREDICTED: TOM1-like protein 2	Cell structure	+	-	-	-
gi|729314496	T. hassleriana	PREDICTED: polyadenylate-binding protein 4	Protein synthesis	+	-	-	-
gi|760437487	A. protothecoides	U3 small nucleolar ribonucleoprotein MPP10	Protein synthesis	+	+	-	-
gi|848870867	E. guttata	PREDICTED: adenosine kinase 2	Metabolism	-	+	-	-
gi|8928330	D. carota	RecName: Full=40S ribosomal protein SA	Protein synthesis	+	+	-	-
gi|1012356034	C. cajan	Protein transport protein Sec16B	Cell structure	-	-	+	+
gi|1026027960	C. annuum	PREDICTED: rust resistance kinase Lr10-like	Enzyme classification	-	-	-	+
gi|122006	P. sativum	RecName: Full=Histone H2A.1	Transcription	-	-	+	-
gi|133902308	G. arboreum	putative protein disulfide isomerase	Enzyme classification	+	+	+	-
gi|147819622	V. vinifera	hypothetical protein VITISV_010090	Metabolism	-	-	-	+
gi|147857550	V. vinifera	hypothetical protein VITISV_012737	Transcription	-	+	+	+
gi|18481969	O. sativa	Putative polyprotein	Not assigned	-	-	-	+
gi|242075586	S. bicolor	hypothetical protein SORBIDRAFT_06g014743, partial	Not assigned	-	-	-	+
gi|356577440	G. max	PREDICTED: putative disease resistance RPP13-like protein 1 isoform X1	Disease/defense	-	-	-	+
gi|38636672	O. sativa	hypothetical protein	Not assigned	-	+	-	-
gi|460413680	S. lycopersicum	PREDICTED: putative pentatricopeptide repeat-containing protein At1g74580 isoform X1	Not assigned	+	-	-	-
gi|461736	C. maxima	RecName: Full=Chaperonin CPN60-2, mitochondrial	Protein destination and storage	+	-	-	-
gi|474441083	T. urartu	Cellulose synthase-like protein G2	Not assigned	-	-	-	+
gi|502139270	C. arietinum	PREDICTED: GMP synthase	Metabolism	+	-	-	-
gi|548830610	A. trichopoda	hypothetical protein AMTR_s00004p00065720	Not assigned	-	-	+	-
gi|565483462	C. rubella	hypothetical protein CARUB_v10015529mg	Not assigned	-	-	-	+
gi|590724288	T. cacao	Cation proton exchanger	Transporters	+	-	-	-
gi|604334415	E. guttata	hypothetical protein MIMGU_mgv1a015412mg	Not assigned	-	-	+	-
gi|629121057	E. grandis	hypothetical protein EUGRSUZ_B02347	Transcription	-	-	+	-
gi|643703695	J. curcas	hypothetical protein JCGZ_21230	Transporters	-	-	+	-
gi|661885416	C. canephora	unnamed protein product	Enzyme classification	-	+	-	-
gi|685270590	B. campestris	PREDICTED: pre-mRNA-splicing factor SLU7-like	Not assigned	-	-	+	-
gi|747051234	S. indicum	PREDICTED: malate dehydrogenase, chloroplastic-like	Protein destination and storage	-	+	-	-
gi|823155603	G. raimondii	PREDICTED: protein BPS1, chloroplastic-like	Not assigned	-	-	+	-
gi|823160957	G. raimondii	PREDICTED: polyphenol oxidase I, chloroplastic-like	Secondary metabolism	-	-	-	+
gi|848891487	E. guttata	PREDICTED: probable arabinosyltransferase ARAD1	Not assigned	+	-	-	-
gi|901800117	Z. marina	hypothetical protein ZOSMA_5G02340	Not assigned	-	+	-	-
gi|901821196	Z. marina	6-phosphofructokinase	Energy	-	-	-	+
gi|922352365	M. truncatula	polyadenylate-binding protein	Protein synthesis	-	+	-	-
gi|98978781	D. hasseltii	ribulose-1,5-bisphosphate carboxylase/oxygenase large subunit, partial (chloroplast)	Energy	+	-	-	-
gi|1001014122	N. pyriformis	putative LOV domain-containing protein	Protein destination and storage	-	+	-	-
gi|1009127602	Z. jujuba	PREDICTED: protein STRUBBELIG-RECEPTOR FAMILY 3-like	Protein synthesis	+	-	-	-
gi|1009136609	Z. jujuba	PREDICTED: cold shock protein 2-like	Transcription	+	-	-	-
gi|1012263763	A. duranensis	PREDICTED: annexin-like protein RJ4	Not assigned	+	+	-	-
gi|1021534489	A. ipaensis	PREDICTED: uncharacterized protein LOC107606710	Not assigned	-	-	+	-
gi|1025232830	N. tabacum	PREDICTED: elongation factor 2-like	Not assigned	-	+	-	-
gi|1026762433	M. polymorpha	hypothetical protein AXG93_4520s1110	Transcription	+	-	-	-
gi|1035936019	A. comosus	Glucose-1-phosphate adenylyltransferase large subunit 2, chloroplastic	Metabolism	-	-	-	+
gi|1035955602	A. comosus	hypothetical protein ACMD2_10239	Not assigned	+	-	-	-
gi|113648997	O. sativa	Os12g0244800	Not assigned	-	-	-	+
gi|145350640	O. lucimarinus	predicted protein	transcription	+	-	-	-
gi|157283681	P. acerifolia	NBS-containing resistance-like protein	Signal transduction	-	-	+	+
gi|224077760	P. trichocarpa	40S ribosomal protein S19	Protein synthesis	+	-	-	-
gi|224142475	P. trichocarpa	hypothetical protein POPTR_0018s12400g	Not assigned	+	-	+	-
gi|255565101	R. communis	PREDICTED: uncharacterized protein LOC8262855	Transcription	-	+	-	-
gi|29788845	O. sativa	hypothetical protein	Not assigned	-	-	-	+
gi|302828470	V. carteri	hypothetical protein VOLCADRAFT_86128	Not assigned	-	-	+	+
gi|308813664	O. tauri	Karyopherin (importin) beta 3 (ISS)	Protein destination and storage	+	-	-	-
gi|346683559	T. cuspidata	beta actin, partial	Cell structure	+	-	-	-
gi|475588355	A. tauschii	DNA polymerase epsilon catalytic subunit A	Cell growth/division	+	-	-	-
gi|525345100	C. arietinum	5-methyltetrahydropteroyltriglutamate--homocysteine methyltransferase-like	Metabolism	+	+	-	-
gi|564587015	S. alfredii	elongation factor 1-alpha	Protein synthesis	+	+	-	-
gi|590686985	T. cacao	UDP-glucoronosyl/UDP-glucosyltransferase	Enzyme classification	-	-	-	+
gi|662225959	P. sativum	vitamin B-12-independent methionine synthase	Metabolism	+	+	-	-
gi|674899685	B. napus	BnaC01g36910D	Signal transduction	-	-	-	+
gi|694327669	Pyrus x bretschneideri	PREDICTED: multiple C2 and transmembrane domain-containing protein 2-like	Not assigned	-	-	+	-
gi|695049485	M. acuminata	PREDICTED: U-box domain-containing protein 7-like	Not assigned	-	-	+	-
gi|703143032	M. notabilis	hypothetical protein L484_027497	Not assigned	-	-	+	+
gi|729353758	T. hassleriana	PREDICTED: uncharacterized protein LOC104816969	Not assigned	-	-	-	+
gi|734389215	G. soja	hypothetical protein glysoja_035500, partial	Not assigned	-	-	+	+
gi|743873975	E. guineensis	PREDICTED: monothiol glutaredoxin-S7, chloroplastic	Not assigned	+	-	-	-
gi|764562644	F. vesca	PREDICTED: uncharacterized protein LOC101298502	Protein destination and storage	-	-	+	-
gi|848924692	E. guttata	PREDICTED: tubulin beta-1 chain	Cell structure	+	-	-	-
gi|901795214	Z. marina	Cell division control protein 48	Protein destination and storage	+	-	-	-
gi|920695830	P. angularis	hypothetical protein LR48_Vigan03g243700	Not assigned	-	-	+	+
gi|944087242	B. distachyon	hypothetical protein BRADI_1g68230	Not assigned	-	-	+	-
gi|951073546	V. radiata	PREDICTED: uncharacterized protein LOC106754654 isoform X1	Not assigned	-	-	-	+
gi|1012324903	C. cajan	hypothetical protein KK1_041998	Cell growth/division	-	-	-	+
gi|1035935483	A. comosus	Disease resistance protein RGA2, partial	Not assigned	-	+	-	-
gi|1040904148	D. carota	PREDICTED: putative pentatricopeptide repeat-containing protein At3g16890, mitochondrial	Not assigned	-	-	+	-
gi|125536052	O. sativa	hypothetical protein OsI_37762	Not assigned	-	-	-	+
gi|145347850	O. lucimarinus	predicted protein	Energy	+	-	-	-
gi|164512552	L. aphaca	convicilin	Protein destination and storage	-	-	+	-
gi|168042500	P. patens	predicted protein	Secondary metabolism	-	+	-	-
gi|223510104	R. communis	phosphotransferase, putative	Not assigned	-	+	-	-
gi|231782	M. sativa	RecName: Full=Chalcone synthase 2	Secondary metabolism	+	-	-	-
gi|308811172	O. tauri	putative 26S proteasome subunit RPN9b (ISS)	Protein destination and storage	-	-	+	+
gi|357111288	B. distachyon	PREDICTED: methylmalonate-semialdehyde dehydrogenase	Metabolism	-	-	-	+
gi|359473318	V. vinifera	PREDICTED: neurofilament heavy polypeptide isoform X1	Cell structure	-	-	+	-
gi|449442261	C. sativus	PREDICTED: dynamin-related protein 4C-like	Not assigned	-	-	+	+
gi|460381756	S. lycopersicum	PREDICTED: villin-2	Cell structure	-	-	+	-
gi|502117000	C. arietinum	PREDICTED: calreticulin	Protein destination and storage	+	-	-	-
gi|527196987	G. aurea	hypothetical protein M569_09119, partial	Transcription	-	-	-	+
gi|52851186	P. major	malate dehydrogenase	Energy	+	-	-	-
gi|552812243	C. variabilis	hypothetical protein CHLNCDRAFT_140033	Enzyme classification	-	-	-	+
gi|565344012	S. tuberosum	PREDICTED: peroxiredoxin-2E-2, chloroplastic-like	Disease/defense	-	-	-	+
gi|593509712	P. vulgaris	hypothetical protein PHAVU_008G248500g	Not assigned	+	+	-	-
gi|629122241	E. grandis	hypothetical protein EUGRSUZ_B03343	Cell structure	-	-	-	+
gi|657959929	M. domestica	PREDICTED: GDSL esterase/lipase At1g29670-like	Not assigned	-	-	-	+
gi|657970760	M. domestica	PREDICTED: uncharacterized protein LOC103440254	Not assigned	-	-	+	-
gi|657993679	M. domestica	PREDICTED: cyclin-J18	Cell growth/division	-	-	+	+
gi|658001300	M. domestica	PREDICTED: cell division cycle protein 48 homolog	Protein destination and storage	+	-	-	-
gi|672132546	P. dactylifera	PREDICTED: peter Pan-like protein isoform X1	Protein synthesis	-	-	-	+
gi|674240771	A. alpina	hypothetical protein AALP_AA5G026200	Protein synthesis	+	-	-	-
gi|685282353	B. campestris	PREDICTED: probable glycerophosphoryl diester phosphodiesterase 2	Not assigned	-	-	+	-
gi|702353685	E. grandis	PREDICTED: putative inactive disease susceptibility protein LOV1	Not assigned	-	+	-	-
gi|728838840	G. arboreum	disulfide-isomerase	Enzyme classification	+	-	-	-
gi|763772749	G. raimondii	hypothetical protein B456_007G034900	Not assigned	-	-	+	-
gi|848882137	E. guttata	PREDICTED: serine/threonine-protein kinase D6PK	Protein destination and storage	-	+	-	-
gi|922340353	M. truncatula	heat shock cognate 70 kDa protein	Protein destination and storage	+	-	-	-
gi|922354003	M. truncatula	homeobox leucine zipper protein	Transcription	-	-	-	+
gi|926772884	M. neglectum	hypothetical protein MNEG_12065	Not assigned	+	-	-	-
gi|937915153	O. sativa	Os04g0514900	Not assigned	-	-	+	-
gi|965656735	V. angularis	hypothetical protein VIGAN_01061500	Protein destination and storage	-	+	-	-
gi|971520411	K. nitens	hypothetical protein KFL_000030055	Not assigned	-	-	+	+
gi|976929520	C. cardunculus	CRAL-TRIO domain-containing protein, partial	Not assigned	-	-	+	-
gi|1021023970	D. carota	hypothetical protein DCAR_029371	Protein destination and storage	-	+	-	-
gi|1026063040	C. annuum	PREDICTED: histone H2B.7-like	Transcription	-	+	-	-
gi|242087941	S. bicolor	hypothetical protein SORBIDRAFT_09g020360	Cell structure	+	-	-	-
gi|302754422	S. moellendorffii	hypothetical protein SELMODRAFT_403040	Not assigned	+	-	-	-
gi|302764766	S. moellendorffii	hypothetical protein SELMODRAFT_406866	Transcription	-	-	+	-
gi|307136393	C. melo	aquarius	Transcription	-	-	+	+
gi|475612000	A. tauschii	ABC transporter G family member 16	Metabolism	-	-	-	+
gi|514748502	S. italica	PREDICTED: phosphoglycerate kinase, chloroplastic	Energy	-	-	+	-
gi|514750267	S. italica	PREDICTED: MLO-like protein 1	Not assigned	+	-	-	-
gi|552843320	C. variabilis	hypothetical protein CHLNCDRAFT_140339	Not assigned	-	-	-	+
gi|555891	G. max	7S storage protein alpha subunit	Protein destination and storage	-	-	-	+
gi|565374654	S. tuberosum	PREDICTED: uncharacterized protein LOC102603873	Not assigned	-	-	+	-
gi|566166370	P. trichocarpa	PWWP domain-containing family protein	Not assigned	-	-	+	-
gi|58201024	P. kurrooa	thiamine biosynthetic enzyme	Metabolism	+	-	-	-
gi|593699246	P. vulgaris	hypothetical protein PHAVU_005G125500g	Cell structure	-	+	-	-
gi|596052695	P. persica	hypothetical protein PRUPE_ppa021338mg	Enzyme classification	+	-	-	-
gi|674865413	B. napus	BnaAnng24990D	Not assigned	+	-	-	-
gi|697167626	N. tomentosiformis	PREDICTED: uncharacterized protein At4g06744-like	Not assigned	-	-	-	+
gi|728837528	G. arboreum	ADP,ATP carrier 1, chloroplastic -like protein	Transporters	-	+	-	-
gi|731345018	B. vulgaris	PREDICTED: uncharacterized protein LOC104898342	Not assigned	+	-	-	-
gi|734409612	G. soja	Putative disease resistance RPP13-like protein 1	Disease/defense	-	-	+	+
gi|848898324	E. guttata	PREDICTED: sufE-like protein 1, chloroplastic/mitochondrial	Metabolism	+	-	-	-
gi|922396461	M. truncatula	tyrosine kinase family protein	Protein synthesis	-	+	-	-
gi|960464152	B. distachyon	PREDICTED: uncharacterized protein LOC100834903	Not assigned	-	-	+	-
gi|971516030	K. nitens	hypothetical protein KFL_001030230	Not assigned	+	-	+	-
gi|976912722	C. cardunculus	Glycerophosphoryl diester phosphodiesterase	Not assigned	-	-	-	+
gi|976927290	C. cardunculus	ATP-grasp fold	Metabolism	-	-	-	+
gi|1021485392	A. ipaensis	PREDICTED: uncharacterized protein LOC107627458	Not assigned	-	-	-	+
gi|1025129511	N. tabacum	PREDICTED: uncharacterized mitochondrial protein AtMg00810-like	Not assigned	-	+	-	-
gi|1028941064	G. hirsutum	PREDICTED: probable histone H2A.5	Transcription	+	-	-	-
gi|1039018328	A. thaliana	ABC-2 and Plant PDR ABC-type transporter family protein	Transporters	-	-	+	-
gi|147776845	V. vinifera	hypothetical protein VITISV_037642	Transcription	-	-	-	+
gi|16380	A. thaliana	laminin receptor homologue	Protein synthesis	+	-	-	-
gi|168050878	P. patens	predicted protein	Not assigned	-	-	-	+
gi|19611	M. sativa	histone H3 (AA 1-123)	Transcription	+	-	-	-
gi|21027	P. vulgaris	ferritin	Transporters	-	-	+	-
gi|242046974	S. bicolor	hypothetical protein SORBIDRAFT_02g043270	Transcription	-	-	-	+
gi|255646229	G. max	unknown	Protein synthesis	-	-	+	+
gi|302790712	S. moellendorffii	hypothetical protein SELMODRAFT_417184	Protein synthesis	-	-	+	-
gi|351723425	G. max	uncharacterized protein LOC100500179	Protein synthesis	+	+	-	-
gi|357487801	M. truncatula	alpha-1,4-glucan-protein synthase	Metabolism	+	-	-	-
gi|449452266	C. sativus	PREDICTED: uncharacterized protein LOC101212238	Not assigned	-	-	-	+
gi|47026912	H. orientalis	histone H2A	Transcription	+	-	-	-
gi|474153560	T. urartu	ABC transporter B family member 11	Transporters	+	-	-	-
gi|552848723	C. variabilis	hypothetical protein CHLNCDRAFT_48410	Transcription	+	-	-	-
gi|565462212	C. rubella	hypothetical protein CARUB_v10002526mg	Not assigned	+	-	-	-
gi|566185146	P. trichocarpa	hypothetical protein POPTR_0008s20980g	Not assigned	-	-	+	-
gi|590139302	C. hirsuta	salt overly sensitive 1, partial	Transporters	-	-	-	+
gi|674895845	B. napus	BnaA04g26630D	Transcription	+	-	-	-
gi|685262265	B. campestris	PREDICTED: uncharacterized protein LOC103873100	Not assigned	-	+	-	-
gi|697186689	N. tomentosiformis	PREDICTED: putative disease resistance protein RGA3	Not assigned	-	+	-	-
gi|727444421	C. sativa	PREDICTED: CDPK-related kinase 5-like	Protein destination and storage	+	-	-	-
gi|902189574	S. oleracea	hypothetical protein SOVF_135420	Not assigned	-	-	-	+
gi|944073240	B. distachyon	hypothetical protein BRADI_2g43537	Not assigned	-	+	-	-
gi|950929313	V. radiata	PREDICTED: uncharacterized protein LOC106762304	Not assigned	-	-	+	-
gi|976908156	C. cardunculus	ARID/BRIGHT DNA-binding domain-containing protein	Transcription	+	-	-	-
gi|976911281	C. cardunculus	hypothetical protein Ccrd_023869, partial	Signal transduction	-	-	+	-
gi|1004148842	G. pectorale	hypothetical protein GPECTOR_1g733	Not assigned	-	-	-	+
gi|1012220994	A. hypogaea	PREDICTED: elongation factor 1-alpha	Protein synthesis	+	-	-	-
gi|1012353814	C. cajan	Methyltransferase-like protein 10	Not assigned	-	-	+	-
gi|1025206662	N. tabacum	PREDICTED: uncharacterized protein LOC107799874	Cell growth/division	-	-	-	+
gi|1032275102	A. thaliana	hypothetical protein AXX17_ATUG00720	Not assigned	-	-	+	-
gi|1040869890	D. carota	PREDICTED: uncharacterized protein LOC108217164	Protein destination and storage	+	-	-	-
gi|125577647	O. sativa	hypothetical protein OsJ_34408	Not assigned	-	-	-	+
gi|126101	U. europaeus	RecName: Full=Anti-H(O) lectin 2	Protein synthesis	-	-	-	+
gi|13160142	P. sativum	sucrose synthase isoform 3	Metabolism	-	+	-	-
gi|159478242	C. reinhardtii	hypothetical protein CHLREDRAFT_150496	Not assigned	+	-	-	-
gi|168023302	P. patens	predicted protein	Metabolism	+	+	-	-
gi|1705840	P. sativum	RecName: Full=Chalcone synthase 1A	Secondary metabolism	+	+	-	-
gi|223549587	R. communis	conserved hypothetical protein	Not assigned	-	-	-	+
gi|242033787	S. bicolor	hypothetical protein SORBIDRAFT_01g015663	Not assigned	-	-	-	+
gi|255079662	M. commoda	glycoside hydrolase family 5 protein, partial	Cell structure	-	-	-	+
gi|255087784	M. commoda	predicted protein	Energy	+	-	-	-
gi|302828570	V. carteri	histone H2A	Transcription	-	-	-	+
gi|326503722	H. vulgare	predicted protein	Not assigned	-	+	-	-
gi|356495778	G. max	PREDICTED: pentatricopeptide repeat-containing protein At5g13270, chloroplastic-like	Transcription	-	+	-	-
gi|470126765	F. vesca	PREDICTED: malate dehydrogenase, chloroplastic	Protein destination and storage	-	+	-	-
gi|474157158	T. urartu	hypothetical protein TRIUR3_34419	Not assigned	-	-	-	+
gi|552836272	C. variabilis	hypothetical protein CHLNCDRAFT_48185	Transporters	-	-	-	+
gi|567187205	E. salsugineum	hypothetical protein EUTSA_v10010288mg	Enzyme classification	+	-	-	-
gi|571438600	G. max	PREDICTED: probable polygalacturonase non-catalytic subunit JP650	Cell structure	-	+	-	-
gi|593699865	P. vulgaris	hypothetical protein PHAVU_005G148000g	Metabolism	-	-	-	+
gi|595845568	P. persica	hypothetical protein PRUPE_ppb018445mg, partial	Not assigned	-	-	-	+
gi|595959898	P. persica	hypothetical protein PRUPE_ppa022568mg	Secondary metabolism	-	-	-	+
gi|629086951	E. grandis	hypothetical protein EUGRSUZ_J02561, partial	Secondary metabolism	+	-	-	-
gi|674244005	A. alpina	hypothetical protein AALP_AA4G168200	Cell structure	-	-	-	+
gi|727630688	C. sativa	PREDICTED: lysine-specific demethylase JMJ25-like	Not assigned	+	-	-	-
gi|734348090	G. soja	hypothetical protein glysoja_006121, partial	Not assigned	+	-	-	-
gi|734383239	G. soja	hypothetical protein glysoja_028188	Not assigned	-	-	-	+
gi|734423870	G. soja	hypothetical protein glysoja_033919	Not assigned	+	-	-	-
gi|747059953	S. indicum	PREDICTED: F-box protein At5g51370-like	Not assigned	-	-	-	+
gi|836021742	S. italica	PREDICTED: LOW QUALITY PROTEIN: L-type lectin-domain containing receptor kinase S.4-like	Protein synthesis	-	+	-	-
gi|922329379	M. truncatula	hypothetical protein MTR_8g051610	Not assigned	+	-	-	-
gi|923702049	B. oleracea	PREDICTED: proline-rich receptor-like protein kinase PERK12	Not assigned	+	-	-	-
gi|947046195	G. max	hypothetical protein GLYMA_19G173600	Not assigned	-	+	-	-
gi|971506630	K. nitens	DNA polymerase zeta	Cell growth/division	-	+	-	-
gi|971515997	K. nitens	hypothetical protein KFL_001040260	Not assigned	-	-	+	-
gi|976910397	C. cardunculus	Golgi SNAP receptor complex, subunit 1	Cell structure	+	-	-	-
gi|1012249997	A. duranensis	PREDICTED: uncharacterized protein At4g04980-like	Not assigned	+	-	-	-
gi|1026081274	C. annuum	PREDICTED: ribosome biogenesis protein WDR12 homolog	Protein synthesis	-	-	+	-
gi|1029028391	G. hirsutum	PREDICTED: ENHANCER OF AG-4 protein 2-like isoform X1	Transcription	-	-	+	-
gi|1035939546	A. comosus	LINE-1 retrotransposable element ORF2 protein	Not assigned	-	-	+	-
gi|1035956903	A. comosus	Pentatricopeptide repeat-containing protein	Transcription	-	-	+	-
gi|1035964814	A. comosus	Nudix hydrolase 20, chloroplastic	Not assigned	-	+	-	-
gi|1039862863	M. domestica	PREDICTED: MAR-binding filament-like protein 1-1	Not assigned	-	-	-	+
gi|223550121	R. communis	conserved hypothetical protein	Protein synthesis	-	-	+	+
gi|255085967	M. commoda	predicted protein	Not assigned	-	-	+	-
gi|310587	S. oleracea	ascorbate peroxidase	Disease/defense	+	+	-	-
gi|356495033	G. max	PREDICTED: ninja-family protein AFP3-like	Transcription	-	-	-	+
gi|357512935	M. truncatula	elongation factor 1-alpha	Protein synthesis	+	-	-	-
gi|470123282	F. vesca	PREDICTED: uncharacterized protein LOC101290948	Not assigned	+	-	-	-
gi|470124903	F. vesca	PREDICTED: probable pectate lyase 3	Cell structure	-	-	-	+
gi|543176810	P. vulgaris	mitochondrial aldehyde dehydrogenase	Enzyme classification	-	+	-	-
gi|567163264	E. salsugineum	hypothetical protein EUTSA_v10028640mg	Enzyme classification	+	-	-	-
gi|674243112	A. alpina	hypothetical protein AALP_AA4G048500	Cell growth/division	-	-	-	+
gi|674875127	B. napus	BnaC09g54510D	Not assigned	+	-	-	-
gi|674875784	B. napus	BnaCnng31410D	Not assigned	-	-	-	+
gi|674924487	B. napus	BnaA06g24660D	Not assigned	-	-	+	-
gi|674937155	B. napus	BnaC02g14840D	Not assigned	-	-	+	-
gi|694378129	Pyrus x bretschneideri	PREDICTED: LOW QUALITY PROTEIN: tocopherol O-methyltransferase, chloroplastic-like	Disease/defense	+	-	-	-
gi|695077280	M. acuminata	PREDICTED: cytochrome P450 89A2-like	Enzyme classification	+	-	-	-
gi|702484293	E. grandis	PREDICTED: probable polygalacturonase At1g80170 isoform X1	Enzyme classification	-	-	-	+
gi|75102461	P. sativum	RecName: Full=Seed biotin-containing protein SBP65	Not assigned	-	-	-	+
gi|823191964	G. raimondii	PREDICTED: uncharacterized protein LOC105803773 isoform X1	Not assigned	-	-	-	+
gi|823251709	G. raimondii	PREDICTED: RING-H2 finger protein ATL78-like	Protein destination and storage	+	-	-	-
gi|922399197	M. truncatula	peptidyl-prolyl cis-trans isomerase	Protein destination and storage	-	-	-	+
gi|969999846	S. pennellii	PREDICTED: LOW QUALITY PROTEIN: ferric reduction oxidase 2-like	Transporters	-	-	-	+
gi|971508158	K. nitens	RNA polymerase sigma factor	Transcription	-	-	-	+
gi|971517522	K. nitens	hypothetical protein KFL_000600390	Not assigned	+	-	-	-
gi|1004137884	G. pectorale	hypothetical protein GPECTOR_49g488	Multi-process regulation	+	-	-	-
gi|1009166524	Z. jujuba	PREDICTED: U-box domain-containing protein 4	Not assigned	-	-	+	-
gi|1021037380	D. carota	hypothetical protein DCAR_018405	Transcription	+	-	-	-
gi|1035900133	M. esculenta	hypothetical protein MANES_15G167900	Not assigned	-	+	+	-
gi|1040857792	D. carota	PREDICTED: deacetylvindoline O-acetyltransferase-like	Enzyme classification	-	-	-	+
gi|139478073	M. sativa	myo-inositol-1-phosphate synthases	Metabolism	+	-	-	-
gi|147822732	V. vinifera	hypothetical protein VITISV_040070	Not assigned	-	-	-	+
gi|15224292	A. thaliana	histone H2B	Transcription	+	-	-	-
gi|1669389	A. thaliana	actin 8	Cell structure	+	-	-	-
gi|168017315	P. patens	predicted protein	Not assigned	-	-	+	-
gi|1710838	M. sativa	RecName: Full=Adenosylhomocysteinase	Metabolism	+	-	-	-
gi|21360782	A. bracteata	ribulose-1,5-bisphosphate carboxylase/oxygenase large subunit	Energy	-	+	-	-
gi|21623694	S. peruvianum	S23-RNase	Not assigned	-	-	+	+
gi|222623250	O. sativa	hypothetical protein OsJ_07542	Transcription	+	-	-	-
gi|226498118	Z. mays	uncharacterized protein LOC100284947	Not assigned	+	-	-	-
gi|297792373	A. lyrata	hypothetical protein ARALYDRAFT_495133	Not assigned	+	-	-	-
gi|356510383	G. max	PREDICTED: B3 domain-containing protein At5g42700-like	Transcription	+	-	-	-
gi|37721023	L. comosa	ATP synthase beta subunit, partial (chloroplast)	Energy	+	-	-	-
gi|470116864	F. vesca	PREDICTED: histone H2B	Transcription	-	+	-	-
gi|502135959	C. arietinum	PREDICTED: aspartic proteinase Asp1-like	Protein destination and storage	-	+	-	-
gi|548855274	A. trichopoda	hypothetical protein AMTR_s00040p00201950	Energy	+	-	-	-
gi|56201511	O. sativa	hypothetical protein	Not assigned	-	+	-	-
gi|565368329	S. tuberosum	PREDICTED: phosphoserine phosphatase, chloroplastic isoform X2	Metabolism	-	-	+	-
gi|593780701	P. vulgaris	hypothetical protein PHAVU_003G031200g	Cell structure	-	-	+	-
gi|670422459	Z. mays	PREDICTED: mavicyanin-like	Not assigned	-	-	+	-
gi|672187362	P. dactylifera	PREDICTED: protein trichome birefringence-like 12 isoform X1	Not assigned	+	-	-	-
gi|702309265	E. grandis	PREDICTED: anthocyanidin 3-O-glucosyltransferase 7-like	Secondary metabolism	-	-	+	-
gi|702364443	E. grandis	PREDICTED: diacylglycerol kinase 5-like isoform X1	Metabolism	-	+	-	-
gi|719968350	N. nucifera	PREDICTED: chaperone protein dnaJ 15-like isoform X1	Signal transduction	-	+	-	-
gi|728844838	G. arboreum	hypothetical protein F383_04038	Not assigned	-	-	-	+
gi|729396906	T. hassleriana	PREDICTED: phosphatidylinositol 4-kinase gamma 2-like	Multi-process regulation	-	+	-	-
gi|781786883	S. dolichostachya	elongation factor, partial	Protein synthesis	+	+	-	-
gi|802667717	J. curcas	PREDICTED: KH domain-containing protein At4g18375 isoform X1	Transcription	-	-	-	+
gi|823155114	G. raimondii	PREDICTED: histone H4-like	Transcription	+	-	-	-
gi|89331023	A. fasciculata	phytochrome A	Signal transduction	+	-	-	-
gi|902231978	S. oleracea	hypothetical protein SOVF_033870, partial	Enzyme classification	-	-	-	+
gi|951014010	V. radiata	PREDICTED: uncharacterized protein LOC106769367	Transcription	+	-	-	-
gi|951027694	V. radiata	PREDICTED: U-box domain-containing protein 3	Not assigned	-	-	+	-
gi|971512260	K. nitens	hypothetical protein KFL_002620100	Not assigned	-	+	-	-
gi|971512911	K. nitens	hypothetical protein KFL_002280160	Not assigned	-	-	+	-
gi|1004148665	G. pectorale	hypothetical protein GPECTOR_1g574	Not assigned	-	-	-	+
gi|1009111613	Z. jujuba	PREDICTED: disease resistance protein RPM1-like	Not assigned	+	-	-	-
gi|1009155843	Z. jujuba	PREDICTED: aspartokinase 1, chloroplastic-like	Metabolism	-	-	-	+
gi|1026761192	M. polymorpha	hypothetical protein AXG93_2035s1100	Transcription	+	-	-	-
gi|1039873814	M. domestica	PREDICTED: G-type lectin S-receptor-like serine/threonine-protein kinase At4g27290 isoform X1	Protein synthesis	-	-	-	+
gi|116047945	N. benthamiana	myosin XI-F	Cell structure	+	-	-	-
gi|12656306	B. melleri	NADH dehydrogenase subunit F	Energy	-	-	-	+
gi|135444	A. sativa	RecName: Full=Tubulin beta-1 chain	Cell structure	+	+	-	-
gi|20329	O. sativa	actin	Cell structure	+	-	-	-
gi|223546936	R. communis	cornichon, putative	Metabolism	-	-	-	+
gi|303277441	M. pusilla	predicted protein	Not assigned	-	+	-	-
gi|326524724	H. vulgare	predicted protein, partial	Transporters	-	-	-	+
gi|470149406	F. vesca	PREDICTED: uncharacterized protein LOC101309319	Transcription	-	-	+	-
gi|552844109	C. variabilis	hypothetical protein CHLNCDRAFT_140858	Not assigned	-	-	-	+
gi|566158482	P. trichocarpa	hypothetical protein POPTR_0002s17190g	Protein synthesis	+	-	-	-
gi|567861874	C. clementina	hypothetical protein CICLE_v10027800mg	Disease/defense	-	-	-	+
gi|568868036	C. sinensis	PREDICTED: kinesin-related protein 11 isoform X1	Cell structure	-	-	+	-
gi|571465933	G. max	PREDICTED: receptor like protein kinase S.2-like	Enzyme classification	+	-	-	-
gi|571561632	G. max	PREDICTED: uncharacterized protein LOC102669760	Not assigned	-	-	-	+
gi|590643168	T. cacao	NB-ARC domain-containing disease resistance protein, putative isoform 1	Not assigned	-	+	-	-
gi|590712660	T. cacao	Uncharacterized protein TCM_002467	Not assigned	-	+	-	-
gi|593266912	P. vulgaris	hypothetical protein PHAVU_010G145400g	Signal transduction	-	-	+	+
gi|604312886	E. guttata	hypothetical protein MIMGU_mgv1a001366mg	Protein destination and storage	-	-	-	+
gi|633901923	H. sp	hypothetical protein H632_c4628p0	Not assigned	+	-	-	-
gi|658005774	M. domestica	PREDICTED: pentatricopeptide repeat-containing protein At5g44230	Not assigned	+	+	-	-
gi|672188409	P. dactylifera	PREDICTED: anthranilate phosphoribosyltransferase, chloroplastic-like isoform X1	Metabolism	-	-	+	-
gi|674916661	B. napus	BnaA08g03120D	Not assigned	+	-	-	-
gi|674938928	B. napus	BnaC09g22660D	Protein destination and storage	+	-	-	-
gi|674939169	B. napus	BnaC02g29180D	Not assigned	+	-	-	-
gi|695044076	M. acuminata	PREDICTED: uncharacterized protein LOC103991948 isoform X1	Energy	-	-	-	+
gi|695047646	M. acuminata	PREDICTED: pentatricopeptide repeat-containing protein At4g19220, mitochondrial	Not assigned	+	-	-	-
gi|697119026	N. tabacum	PREDICTED: protein CHUP1, chloroplastic	Cell structure	-	+	-	-
gi|698503763	N. sylvestris	PREDICTED: auxin response factor 9-like	Transcription	-	-	-	+
gi|698542585	N. sylvestris	PREDICTED: UDP-glycosyltransferase 92A1-like	Enzyme classification	+	-	-	-
gi|702454137	E. grandis	PREDICTED: uncharacterized protein LOC104416744	Not assigned	-	-	-	+
gi|720095411	N. nucifera	PREDICTED: probable rRNA-processing protein EBP2 homolog	Protein synthesis	-	-	+	-
gi|723713946	S. lycopersicum	PREDICTED: eukaryotic translation initiation factor isoform 4G-1-like	Not assigned	-	+	-	-
gi|727576797	C. sativa	PREDICTED: ribose-phosphate pyrophosphokinase 2, chloroplastic	Enzyme classification	+	-	-	-
gi|729320109	T. hassleriana	PREDICTED: monogalactosyldiacylglycerol synthase 3, chloroplastic	Metabolism	-	-	-	+
gi|729391833	T. hassleriana	PREDICTED: ABSCISIC ACID-INSENSITIVE 5-like protein 5 isoform X1	Transcription	-	-	-	+
gi|729443597	T. hassleriana	PREDICTED: mitogen-activated protein kinase 13 isoform X1	Cell growth/division	+	-	-	-
gi|75148854	V. unguiculata	RecName: Full=Inosine-5'-monophosphate dehydrogenase	Metabolism	+	-	-	-
gi|75323225	M. truncatula	RecName: Full=1-Cys peroxiredoxin	Disease/defense	-	-	-	+
gi|764601987	F. vesca	PREDICTED: putative disease resistance protein RGA3 isoform X1	Not assigned	+	-	-	-
gi|802629663	J. curcas	PREDICTED: uncharacterized protein LOC105638085	Not assigned	-	-	-	+
gi|848855175	E. guttata	PREDICTED: uncharacterized protein LOC105971094	Protein destination and storage	-	-	-	+
gi|90399366	O. sativa	H0212B02.14	Metabolism	+	-	-	-
gi|926778822	M. neglectum	hypothetical protein MNEG_9098, partial	Not assigned	-	-	+	-
gi|926793145	M. neglectum	hypothetical protein MNEG_1934	Transcription	-	+	-	-
gi|944233001	S. italica	hypothetical protein SETIT_012449mg	Not assigned	+	-	-	-
gi|976887201	C. cardunculus	ATPase, alpha/beta subunit, N-terminal	Cell structure	+	-	-	-
gi|1004144741	G. pectorale	hypothetical protein GPECTOR_8g114	Transporters	-	-	+	-
gi|1004147072	G. pectorale	hypothetical protein GPECTOR_3g205	Not assigned	-	-	-	+
gi|1009120002	Z. jujuba	PREDICTED: putative inactive disease susceptibility protein LOV1	Not assigned	-	+	-	-
gi|1021031362	D. carota	hypothetical protein DCAR_026222	Protein synthesis	+	-	-	-
gi|1035907221	M. esculenta	hypothetical protein MANES_11G051100	Metabolism	-	-	-	+
gi|1039903800	M. domestica	PREDICTED: rust resistance kinase Lr10-like	Enzyme classification	+	-	-	-
gi|1040881230	D. carota	PREDICTED: uncharacterized protein LOC108220997	Not assigned	-	-	-	+
gi|147805356	V. vinifera	hypothetical protein VITISV_009883	Transcription	-	-	+	-
gi|15239735	A. thaliana	thiazole biosynthetic enzyme	Metabolism	+	-	-	-
gi|159468167	C. reinhardtii	uncoupling protein	Transporters	-	-	-	+
gi|162462441	Z. mays	tubulin beta-3 chain	Cell structure	-	+	-	-
gi|218194948	O. sativa	hypothetical protein OsI_16106	Not assigned	-	-	-	+
gi|224081451	P. trichocarpa	elongation factor 2 family protein	Protein synthesis	-	-	+	-
gi|224108858	P. trichocarpa	S-adenosylmethionine synthase family protein	Metabolism	-	+	-	-
gi|226507980	Z. mays	transferase, transferring glycosyl groups	Enzyme classification	-	+	-	-
gi|255072295	M. commoda	predicted protein, partial	Not assigned	+	-	-	-
gi|255568283	R. communis	PREDICTED: putative transcription factor bHLH107	Transcription	-	-	-	+
gi|255679122	O. sativa	Os09g0554000	Transporters	-	-	+	+
gi|297743905		unnamed protein product	Transcription	+	-	-	-
gi|356559157	G. max	PREDICTED: 40S ribosomal protein SA	Protein synthesis	+	-	-	-
gi|387600188	E. californica	ABH-like cyclophilin	Protein destination and storage	+	-	-	-
gi|388496194	M. truncatula	unknown	Cell structure	+	+	-	-
gi|388499082	M. truncatula	unknown	Not assigned	-	-	+	+
gi|470127621	F. vesca	PREDICTED: biotin carboxylase 1, chloroplastic	Metabolism	-	-	-	+
gi|502081910	C. arietinum	PREDICTED: triosephosphate isomerase, cytosolic	Energy	-	+	-	-
gi|514801637	S. italica	PREDICTED: ruBisCO large subunit-binding protein subunit beta, chloroplastic-like	Energy	-	-	+	+
gi|527190463	G. aurea	hypothetical protein M569_13104, partial	Energy	-	-	+	+
gi|527205713	G. aurea	hypothetical protein M569_03259	Protein destination and storage	-	-	+	-
gi|565368716	S. tuberosum	PREDICTED: 40S ribosomal protein S18	Protein synthesis	+	-	-	-
gi|567134498	E. salsugineum	hypothetical protein EUTSA_v10011867mg	Not assigned	-	-	-	+
gi|567200620	E. salsugineum	hypothetical protein EUTSA_v10021377mg	Transporters	-	-	+	-
gi|573917457	O. brachyantha	PREDICTED: LOW QUALITY PROTEIN: copper transporter 1-like	Transporters	-	-	+	-
gi|586675577	A. trichopoda	PREDICTED: importin-4	Protein destination and storage	+	-	-	-
gi|593330353	P. vulgaris	hypothetical protein PHAVU_009G222800g	Not assigned	-	+	-	-
gi|596014828	P. persica	hypothetical protein PRUPE_ppa009385mg	Protein synthesis	-	-	+	-
gi|629094832	E. grandis	hypothetical protein EUGRSUZ_H03565	Protein synthesis	-	-	+	-
gi|661878320	C. canephora	unnamed protein product	Cell structure	-	-	+	-
gi|672167001	P. dactylifera	PREDICTED: uncharacterized protein LOC103716998	Not assigned	-	-	+	-
gi|674899858	B. napus	BnaC06g07220D	Transcription	-	-	+	-
gi|694396485	Pyrus x bretschneideri	PREDICTED: LOW QUALITY PROTEIN: phenylalanine ammonia-lyase 1-like	Secondary metabolism	-	-	+	-
gi|729420632	T. hassleriana	PREDICTED: DEAD-box ATP-dependent RNA helicase 18	Not assigned	-	+	-	-
gi|731318762	B. vulgaris	PREDICTED: LOW QUALITY PROTEIN: uncharacterized protein LOC104887018	Protein destination and storage	-	+	-	-
gi|731365046	B. vulgaris	PREDICTED: uncharacterized protein LOC104907122	Not assigned	-	-	-	+
gi|743756523	E. guineensis	PREDICTED: bifunctional pinoresinol-lariciresinol reductase 2-like	Enzyme classification	-	-	-	+
gi|746263034	P. sp	hypothetical protein	Transcription	-	+	-	-
gi|922358265	M. truncatula	chalcone and stilbene synthase family protein	Secondary metabolism	+	-	-	-
gi|923850487	B. napus	PREDICTED: uncharacterized protein LOC106407489 isoform X1	Not assigned	+	-	-	-
gi|1009114181	Z. jujuba	PREDICTED: uncharacterized protein LOC107410609	Not assigned	-	-	-	+
gi|1012354501	C. cajan	Putative DNA repair protein RAD23-3	Protein destination and storage	-	-	+	-
gi|1021527615	A. ipaensis	PREDICTED: protein LYK5-like	Enzyme classification	+	-	-	-
gi|1039872936	M. domestica	PREDICTED: uncharacterized protein LOC103430499	Not assigned	+	-	-	-
gi|1039891874	M. domestica	PREDICTED: receptor protein kinase CLAVATA1-like	Protein synthesis	+	-	-	-
gi|10800924	P. americana	fructose-bisphosphate aldolase	Energy	+	-	-	-
gi|116779227	P. sitchensis	unknown	Protein destination and storage	-	+	-	-
gi|20139323	P. sativum	RecName: Full=Defensin-2	Not assigned	-	-	-	+
gi|223532874	R. communis	GMP synthase, putative	Metabolism	+	-	-	-
gi|226528996	Z. mays	uncharacterized protein LOC100275824	Not assigned	-	-	+	-
gi|255566472	R. communis	PREDICTED: ultraviolet-B receptor UVR8 isoform X1	Not assigned	+	-	-	-
gi|255590183	R. communis	PREDICTED: leucine-rich repeat receptor-like protein kinase PXL2	Protein synthesis	+	-	-	-
gi|356525856	G. max	PREDICTED: bifunctional riboflavin biosynthesis protein RIBA 1, chloroplastic	Metabolism	-	+	-	-
gi|356574282	G. max	PREDICTED: D-3-phosphoglycerate dehydrogenase 1, chloroplastic-like	Metabolism	+	-	-	-
gi|417744	P. crispum	RecName: Full=Adenosylhomocysteinase	Metabolism	+	+	-	-
gi|49387695	O. sativa	putative receptor kinase	Enzyme classification	-	+	-	-
gi|527186785	G. aurea	hypothetical protein M569_15206, partial	Protein synthesis	-	-	-	+
gi|527198456	G. aurea	hypothetical protein M569_08176, partial	Protein synthesis	-	+	-	-
gi|543177407	P. vulgaris	elongation factor 1-beta	Protein synthesis	+	-	-	-
gi|544734	N. tabacum	PSI-G=8 kda photosystem I psaG product {N-terminal}	Not assigned	+	-	-	-
gi|566204728	P. trichocarpa	hypothetical protein POPTR_0014s17140g	Not assigned	+	-	-	-
gi|593698488	P. vulgaris	hypothetical protein PHAVU_005G093400g, partial	Disease/defense	-	-	-	+
gi|604321357	E. guttata	hypothetical protein MIMGU_mgv1a020120mg	Transcription	+	-	-	-
gi|633905526	H. sp	domain 5 of RNA polymerase Rpb1	Not assigned	-	-	-	+
gi|657948456	M. domestica	PREDICTED: beta-galactosidase 3	Cell structure	+	-	-	-
gi|657993701	M. domestica	PREDICTED: histidine kinase 4	Signal transduction	-	-	+	+
gi|658022469	M. domestica	PREDICTED: uncharacterized protein LOC103409616 isoform X2	Not assigned	-	+	-	-
gi|674893561	B. napus	BnaC06g26960D	Not assigned	+	-	-	-
gi|693500865	O. tauri	Forkhead-associated (FHA) domain	Not assigned	-	+	-	-
gi|703140219	M. notabilis	hypothetical protein L484_006635	Not assigned	+	-	-	-
gi|743839975	E. guineensis	PREDICTED: activating signal cointegrator 1	Not assigned	+	-	-	-
gi|828326319	C. arietinum	PREDICTED: putative oxidoreductase C1F5.03c	Not assigned	-	-	-	+
gi|922325831	M. truncatula	60S acidic ribosomal protein	Protein synthesis	+	-	-	-
gi|922345971	M. truncatula	glycinin G4	Protein destination and storage	-	-	+	+
gi|922357238	M. truncatula	E3 ubiquitin-protein ligase COP1	Protein destination and storage	-	-	+	-
gi|950999301	V. radiata	PREDICTED: pollen receptor-like kinase 1	Protein synthesis	-	-	+	-
gi|951039652	V. radiata	PREDICTED: F-box protein At3g56470-like	Not assigned	+	-	-	-
gi|1009161885	Z. jujuba	PREDICTED: UDP-N-acetylglucosamine 1-carboxyvinyltransferase 2-like	Not assigned	-	-	+	-
gi|1025025216	N. tabacum	PREDICTED: uncharacterized protein LOC107767878	Not assigned	-	-	-	+
gi|149213011	A. megacarpus	maturase K, partial (chloroplast)	Transcription	+	-	-	-
gi|166872	A. thaliana	S-adenosylmethionine synthetase	Metabolism	-	+	-	-
gi|169913	G. max	beta-amylase	Metabolism	+	-	-	-
gi|18642534	G. max	candidate plant disease resistance protein	Not assigned	+	-	-	-
gi|195653539	Z. mays	ubiquitin-protein ligase	Not assigned	+	-	-	-
gi|217073868	M. truncatula	unknown	Cell structure	+	-	-	-
gi|217075286	M. truncatula	unknown	Protein synthesis	+	-	-	-
gi|218196603	O. sativa	hypothetical protein OsI_19572	Transcription	+	-	-	-
gi|242117517	O. sativa	putative retrotransposon protein	Not assigned	+	-	-	-
gi|255072669	M. commoda	predicted protein, partial	Disease/defense	+	-	-	-
gi|255637592	G. max	unknown	Not assigned	+	-	-	-
gi|297736145		unnamed protein product	Energy	-	+	-	-
gi|297824079	A. lyrata	eukaryotic rpb5 RNA polymerase subunit family protein	Transcription	-	+	-	-
gi|303281198	M. pusilla	predicted protein	Not assigned	-	-	+	-
gi|303284791	M. pusilla	predicted protein	Cell growth/division	-	-	+	-
gi|357456735	M. truncatula	annexin D8	Cell structure	+	-	-	-
gi|37955235	H. vulgare	NAR2.3	Transporters	-	+	-	-
gi|388506980	M. truncatula	unknown	Protein synthesis	+	-	-	-
gi|449440640	C. sativus	PREDICTED: DEAD-box ATP-dependent RNA helicase 20 isoform X1	Transcription	+	-	-	-
gi|460391363	S. lycopersicum	PREDICTED: serine carboxypeptidase-like	Protein destination and storage	-	+	-	-
gi|470116151	F. vesca	PREDICTED: proliferating cell nuclear antigen	Cell growth/division	+	-	-	-
gi|473948593	T. urartu	Mitochondrial import inner membrane translocase subunit Tim8	Protein destination and storage	+	+	-	-
gi|475617460	A. tauschii	Mono- and diacylglycerol lipase	Metabolism	-	+	-	-
gi|502107091	C. arietinum	PREDICTED: inosine-5'-monophosphate dehydrogenase-like	Metabolism	+	-	-	-
gi|502142165	C. arietinum	PREDICTED: bifunctional riboflavin biosynthesis protein RIBA 1, chloroplastic-like	Metabolism	+	-	-	-
gi|51091512	O. sativa	agenet domain-containing protein / bromo-adjacent homology (BAH) domain-containing protein-like	Transcription	-	-	+	-
gi|514783954	S. italica	PREDICTED: histone H2A-like	Transcription	+	-	-	-
gi|527206298	G. aurea	hypothetical protein M569_02844, partial	Not assigned	-	-	+	-
gi|552837176	C. variabilis	hypothetical protein CHLNCDRAFT_143626	Not assigned	-	-	+	-
gi|566165100	P. trichocarpa	hypothetical protein POPTR_0004s05600g	Cell structure	-	-	+	-
gi|586647508	A. trichopoda	PREDICTED: pre-mRNA-splicing factor SYF1	Transcription	-	+	-	-
gi|6056373	A. thaliana	elongation factor EF-2	Protein synthesis	-	-	+	-
gi|643730814	J. curcas	hypothetical protein JCGZ_04889	Cell growth/division	-	-	-	+
gi|672193649	P. dactylifera	PREDICTED: peptidyl-prolyl cis-trans isomerase FKBP42 isoform X1	Protein destination and storage	+	-	-	-
gi|674242570	A. alpina	hypothetical protein AALP_AA5G271700	Not assigned	+	-	-	-
gi|674964275	B. napus	BnaC01g07160D	Not assigned	+	-	-	-
gi|694407047	Pyrus x bretschneideri	PREDICTED: DNA-directed RNA polymerase 2B, chloroplastic/mitochondrial	Transcription	-	-	-	+
gi|694422111	Pyrus x bretschneideri	PREDICTED: (-)-germacrene D synthase-like	Enzyme classification	-	-	-	+
gi|703112346	M. notabilis	putative serine/threonine-protein kinase	Protein synthesis	-	-	-	+
gi|731334067	B. vulgaris	PREDICTED: wall-associated receptor kinase-like 20	Protein synthesis	-	+	-	-
gi|731359393	B. vulgaris	PREDICTED: L-ascorbate peroxidase, cytosolic-like	Disease/defense	+	+	-	-
gi|734327134	G. soja	E3 UFM1-protein ligase 1 like	Protein destination and storage	-	+	-	-
gi|747043037	S. indicum	PREDICTED: uncharacterized protein LOC105164570	Not assigned	-	+	-	-
gi|756179851	V. faba	anthocyanidin reductase	Secondary metabolism	+	-	-	-
gi|902203741	S. oleracea	hypothetical protein SOVF_105330	Cell structure	-	-	+	-
gi|920690970	P. angularis	hypothetical protein LR48_Vigan02g034500	Not assigned	-	-	-	+
gi|922434592	B. oleracea	PREDICTED: uncharacterized protein LOC106329193	Not assigned	-	+	-	-
gi|971514107	K. nitens	HEAT repeat family protein	Transcription	-	+	-	-
gi|976907055	C. cardunculus	Homeodomain-like protein	Not assigned	-	+	-	-
gi|1009143439	Z. jujuba	PREDICTED: growth-regulating factor 5-like isoform X1	Transcription	-	-	-	+
gi|1009174419	Z. jujuba	PREDICTED: TATA-binding protein-associated factor 2N-like	Not assigned	-	+	-	-
gi|1026064609	C. annuum	PREDICTED: leucine-rich repeat receptor-like protein kinase PXC2	Not assigned	+	-	-	-
gi|1026080424	C. annuum	PREDICTED: LOW QUALITY PROTEIN: probable phosphoribosylformylglycinamidine synthase, chloroplastic/mitochondrial	Metabolism	-	-	-	+
gi|1026758134	M. polymorpha	hypothetical protein AXG93_3960s1460	Protein destination and storage	-	-	-	+
gi|1035944753	A. comosus	Multiple organellar RNA editing factor 2, chloroplastic	Transcription	-	-	+	-
gi|1039882941	M. domestica	PREDICTED: protein NUCLEAR FUSION DEFECTIVE 4-like	Transporters	+	-	-	-
gi|1039923238	M. domestica	PREDICTED: LOW QUALITY PROTEIN: histone H4-like	Transcription	-	+	-	-
gi|1040974796	M. domestica	CBL-interacting serine/threonine-protein kinase 4-like	Protein synthesis	-	-	+	-
gi|118158	V. mungo	RecName: Full=Vignain	Protein destination and storage	-	+	-	-
gi|13177541	P. involucrata	maturase	Transcription	-	-	+	-
gi|195624412	Z. mays	myb-like DNA-binding domain, SHAQKYF class family protein	Transcription	-	-	+	-
gi|20902	P. sativum	superoxide dismutase	Disease/defense	+	-	-	-
gi|224104009	P. trichocarpa	60S ribosomal protein L6	Protein synthesis	+	-	-	-
gi|226530213	Z. mays	CENP-E like kinetochore protein	Cell structure	+	-	-	-
gi|242066462	S. bicolor	hypothetical protein SORBIDRAFT_04g032615, partial	Not assigned	+	-	-	-
gi|242094006	S. bicolor	hypothetical protein SORBIDRAFT_10g028090	Not assigned	-	-	-	+
gi|297826989	A. lyrata	pentatricopeptide repeat-containing protein	Energy	-	-	-	+
gi|302840630	V. carteri	hypothetical protein VOLCADRAFT_92484	Not assigned	-	+	-	-
gi|302854600	V. carteri	hypothetical protein VOLCADRAFT_100128	Transporters	-	-	-	+
gi|308800626	O. tauri	Serine proteinase inhibitor (KU family) (ISS), partial	Not assigned	-	-	-	+
gi|356539953	G. max	PREDICTED: arginyl-tRNA--protein transferase 2-like isoform X1	Protein destination and storage	-	+	-	-
gi|357164651	B. distachyon	PREDICTED: uncharacterized protein At4g13200, chloroplastic	Not assigned	-	-	-	+
gi|359902127	H. lupulus	isopentenyl-diphosphate isomerase	Secondary metabolism	-	-	-	+
gi|413945730	Z. mays	hypothetical protein ZEAMMB73_262445	Protein synthesis	-	-	+	-
gi|413947184	Z. mays	putative leucine-rich repeat receptor-like protein kinase family protein	Enzyme classification	+	-	-	-
gi|473786393	T. urartu	hypothetical protein TRIUR3_21672	Not assigned	-	-	-	+
gi|474320767	T. urartu	hypothetical protein TRIUR3_12592	Not assigned	-	+	-	-
gi|475559240	A. tauschii	Speckle-type POZ protein-like protein	Not assigned	-	-	+	-
gi|502082389	C. arietinum	PREDICTED: serine/threonine-protein kinase EDR1 isoform X1	Protein synthesis	+	-	-	-
gi|502121419	C. arietinum	PREDICTED: glutathione S-transferase DHAR2-like	Disease/defense	+	-	-	-
gi|582014381	N. benthamiana	nuclear pore complex protein ELYSa	Protein destination and storage	-	+	-	-
gi|595881259	P. persica	hypothetical protein PRUPE_ppa005210mg	Enzyme classification	-	+	-	-
gi|604300194	E. guttata	hypothetical protein MIMGU_mgv1a006627mg	Not assigned	-	-	+	-
gi|62122697	C. melo	NBS-LRR type resistance protein	Disease/defense	-	-	+	-
gi|633910546	H. sp	hypothetical protein H632_c809p1	Not assigned	-	+	-	-
gi|643739115	J. curcas	hypothetical protein JCGZ_01429	Protein synthesis	-	-	-	+
gi|661878570	C. canephora	unnamed protein product	Disease/defense	-	-	+	-
gi|670361144	Z. mays	PREDICTED: uncharacterized protein LOC100384077 isoform X1	Not assigned	-	-	+	-
gi|674893103	B. napus	BnaA04g13850D	Transcription	-	-	-	+
gi|685267541	B. campestris	PREDICTED: LOW QUALITY PROTEIN: disease resistance protein RPM1	Not assigned	+	-	-	-
gi|685343556	B. campestris	PREDICTED: uncharacterized protein LOC103833869	Not assigned	+	-	-	-
gi|734351322	G. soja	Calcium uniporter protein, mitochondrial	Transporters	-	-	-	+
gi|743834507	E. guineensis	PREDICTED: lysine-specific demethylase JMJ25-like	Transcription	-	-	-	+
gi|760448599	A. protothecoides	Nucleoprotein TPR	Not assigned	-	-	+	-
gi|763776535	G. raimondii	hypothetical protein B456_007G211000	Cell structure	-	+	-	-
gi|764563246	F. vesca	PREDICTED: cytochrome c oxidase assembly protein COX15	Energy	-	+	-	-
gi|764603697	F. vesca	PREDICTED: tetratricopeptide repeat protein 27 homolog	Not assigned	-	-	-	+
gi|802787166	J. curcas	PREDICTED: serine/threonine-protein kinase HT1	Protein synthesis	-	-	+	-
gi|823139292	G. raimondii	PREDICTED: B3 domain-containing transcription factor VRN1-like isoform X1	Transcription	-	-	+	-
gi|902550499	D. officinale	beta-1 tubulin	Cell structure	+	-	-	-
gi|922411389	B. oleracea	PREDICTED: uncharacterized protein LOC106339379	Not assigned	-	+	-	-
gi|923789584	B. napus	PREDICTED: protein-L-isoaspartate O-methyltransferase 2-like isoform X3	Protein destination and storage	-	-	+	-
gi|950974040	V. radiata	PREDICTED: putative callose synthase 8 isoform X1	Cell structure	-	+	-	-
gi|971505562	K. nitens	hypothetical protein KFL_010830045	Not assigned	-	-	+	+
gi|9758746	A. thaliana	unnamed protein product	Signal transduction	-	-	+	-
gi|1009140994	Z. jujuba	PREDICTED: enoyl-CoA delta isomerase 2, peroxisomal-like	Metabolism	-	-	+	-
gi|1023491606	K. spirodelophila	RNA polymerase beta subunit (chloroplast)	Not assigned	+	-	-	-
gi|1029079388	G. hirsutum	PREDICTED: cysteine proteinase inhibitor 12-like	Not assigned	-	+	-	-
gi|1039831488	M. domestica	PREDICTED: lysine histidine transporter-like 8	Transporters	+	-	-	-
gi|1040918357	D. carota	PREDICTED: uncharacterized protein LOC108198225	Not assigned	+	-	-	-
gi|112994	Z. mays	RecName: Full=Glycine-rich RNA-binding, abscisic acid-inducible protein	Transcription	-	-	+	-
gi|113549328	O. sativa	Os03g0668300	Not assigned	-	-	+	+
gi|126115	L. cicera	RecName: Full=Lectin alpha-1 chain	Protein synthesis	-	-	-	+
gi|13359453	P. sativum	putative senescence-associated protein	Protein synthesis	-	+	-	-
gi|147779506	V. vinifera	hypothetical protein VITISV_036894	Not assigned	-	-	-	+
gi|159464591	C. reinhardtii	hypothetical protein CHLREDRAFT_144177	Protein synthesis	-	-	-	+
gi|18141291	B. oleracea	hexokinase	Metabolism	+	-	-	-
gi|217070962	M. truncatula	unknown	Protein synthesis	+	-	-	-
gi|226501684	Z. mays	uncharacterized protein LOC100274577 precursor	Not assigned	-	-	-	+
gi|255088179	M. commoda	predicted protein	Not assigned	+	-	-	-
gi|302765659	S. moellendorffii	hypothetical protein SELMODRAFT_85554	Protein synthesis	+	-	-	-
gi|30699526	A. thaliana	S15/NS1, RNA-binding protein	Protein synthesis	+	-	-	-
gi|308813309	O. tauri	laminarinase (ISS)	Not assigned	+	-	-	-
gi|33326203	Z. muricata	RNA polymerase II largest subunit	Transcription	-	-	+	+
gi|356558882	G. max	PREDICTED: pectin acetylesterase 8-like	Cell structure	-	-	+	-
gi|357453983	M. truncatula	serine carboxypeptidase-like protein	Protein destination and storage	-	+	-	-
gi|357495169	M. truncatula	heat shock protein 81-2	Protein destination and storage	+	-	-	-
gi|357514975	M. truncatula	annexin D8	Cell structure	+	-	-	-
gi|3913711	P. sativum	RecName: Full=NADP-dependent glyceraldehyde-3-phosphate dehydrogenase	Energy	+	-	-	-
gi|413917536	Z. mays	hypothetical protein ZEAMMB73_291122	Not assigned	-	-	-	+
gi|475566739	A. tauschii	hypothetical protein F775_18738	Not assigned	-	-	+	-
gi|552846389	C. variabilis	hypothetical protein CHLNCDRAFT_138141	Not assigned	+	-	-	-
gi|567166665	E. salsugineum	hypothetical protein EUTSA_v10001318mg	Cell growth/division	-	-	-	+
gi|567201649	E. salsugineum	hypothetical protein EUTSA_v10020418mg	Enzyme classification	+	-	-	-
gi|573014805	F. vesca	uncharacterized protein LOC101312903	Not assigned	-	-	-	+
gi|595797432	P. persica	hypothetical protein PRUPE_ppa008482mg	Metabolism	+	-	-	-
gi|609557	P. sativum	S-adenosylmethionine synthase, partial	Metabolism	+	+	-	-
gi|645252736	P. mume	PREDICTED: haloacid dehalogenase-like hydrolase domain-containing protein Sgpp	Metabolism	-	+	-	-
gi|658010594	M. domestica	PREDICTED: sodium/hydrogen exchanger 8 isoform X1	Transporters	-	-	+	-
gi|685280991	B. campestris	PREDICTED: classical arabinogalactan protein 6-like	Not assigned	+	-	-	-
gi|685327647	B. campestris	PREDICTED: uncharacterized protein LOC103828254	Not assigned	+	-	-	-
gi|685340759	B. campestris	PREDICTED: nitrile-specifier protein 4-like	Secondary metabolism	+	-	-	-
gi|694318487	Pyrus x bretschneideri	PREDICTED: uncharacterized protein LOC103934848	Not assigned	+	-	-	-
gi|697124670	N. tomentosiformis	PREDICTED: uncharacterized protein LOC104108895	Not assigned	-	-	-	+
gi|764581374	F. vesca	PREDICTED: uncharacterized protein LOC101312449	Not assigned	-	-	-	+
gi|802550856	J. curcas	PREDICTED: uncharacterized protein LOC105650848	Not assigned	+	-	-	-
gi|922404097	M. truncatula	poly(ADP-ribose) polymerase domain protein	Protein destination and storage	-	-	+	-
gi|971505961	K. nitens	hypothetical protein KFL_009560030	Not assigned	+	-	-	-
gi|971520621	K. nitens	hypothetical protein KFL_000010570	Not assigned	+	-	-	-
gi|976903649	C. cardunculus	Homeodomain-like protein	Not assigned	-	-	-	+
gi|976916720	C. cardunculus	Ribonuclease H-like domain-containing protein	Not assigned	+	-	-	-
gi|992161144	S. bicolor	hypothetical protein SORBI_008G159000	Not assigned	-	+	-	-
gi|1009106743	Z. jujuba	PREDICTED: transcription factor GTE12	Transcription	-	+	-	-
gi|1012337880	C. cajan	Elongation factor 2	Protein synthesis	-	-	+	-
gi|1012357386	C. cajan	Cell division cycle protein 48 isogeny	Protein destination and storage	-	+	-	-
gi|1012362619	C. cajan	Fructose-bisphosphate aldolase, cytoplasmic isozyme	Energy	-	-	+	-
gi|1021033055	D. carota	hypothetical protein DCAR_021796	Transporters	+	-	-	-
gi|1027099846	P. mume	PREDICTED: protein ROOT HAIR DEFECTIVE 3 homolog 1-like	Cell growth/division	-	+	-	-
gi|1035894147	M. esculenta	hypothetical protein MANES_18G104300	Not assigned	-	-	+	-
gi|1035902476	M. esculenta	hypothetical protein MANES_14G164400	Protein synthesis	-	-	+	-
gi|1039698629	C. oleifera	cytosolic malate dehydrogenase	Energy	-	-	+	-
gi|147799991	V. vinifera	hypothetical protein VITISV_020899	Disease/defense	+	-	-	-
gi|147856448	V. vinifera	hypothetical protein VITISV_024563	Metabolism	-	+	-	-
gi|159464150	C. reinhardtii	predicted protein	Not assigned	-	-	-	+
gi|159482811	C. reinhardtii	hypothetical protein CHLREDRAFT_193596	Not assigned	-	-	-	+
gi|166418	M. sativa	putative endomembrane protein precursor	Enzyme classification	-	+	-	-
gi|168070785	P. patens	predicted protein	Not assigned	+	-	-	-
gi|222615697	O. sativa	hypothetical protein OsJ_33308	Protein synthesis	-	-	-	+
gi|225453905	V. vinifera	PREDICTED: ATP-dependent DNA helicase 2 subunit KU80-like isoform X1	Cell growth/division	-	+	-	-
gi|242083928	S. bicolor	hypothetical protein SORBIDRAFT_08g019280	Signal transduction	-	-	-	+
gi|2792304	A. thaliana	putative aldehyde oxidase	Signal transduction	-	-	-	+
gi|302765799	S. moellendorffii	hypothetical protein SELMODRAFT_407767	Signal transduction	-	-	-	+
gi|302839302	V. carteri	aurora kinase	Transcription	+	-	-	-
gi|303277099	M. pusilla	predicted protein	Metabolism	-	-	-	+
gi|303279096	M. pusilla	predicted protein	Not assigned	+	-	-	-
gi|351723961	G. max	uncharacterized protein LOC100527013	Multi-process regulation	-	-	-	+
gi|357477195	M. truncatula	GRAS family transcription factor	Transcription	+	-	-	-
gi|357514983	M. truncatula	annexin D8	Cell structure	-	+	-	-
gi|357521193	M. truncatula	cytoplasmic phosphoglucomutase	Metabolism	+	-	-	-
gi|375314634	P. suffruticosa	heat shock protein 70	Protein destination and storage	-	+	-	-
gi|413925925	Z. mays	hypothetical protein ZEAMMB73_374157	Not assigned	-	+	-	-
gi|474076953	T. urartu	hypothetical protein TRIUR3_24996	Not assigned	-	-	+	-
gi|474151206	T. urartu	hypothetical protein TRIUR3_25580	Not assigned	+	-	-	-
gi|475606891	A. tauschii	hypothetical protein F775_07111	Not assigned	+	-	-	-
gi|548848479	A. trichopoda	hypothetical protein AMTR_s00154p00016840	Cell growth/division	+	-	+	-
gi|571483582	G. max	PREDICTED: long-chain-alcohol oxidase FAO1-like	Not assigned	+	-	-	-
gi|590718165	T. cacao	Rho GTPase activating protein with PAK-box/P21-Rho-binding domain	Multi-process regulation	-	+	-	-
gi|596294968	P. persica	hypothetical protein PRUPE_ppa015860mg	Transcription	-	+	-	-
gi|629110108	E. grandis	hypothetical protein EUGRSUZ_E04006	Not assigned	-	+	-	-
gi|641834691	C. sinensis	hypothetical protein CISIN_1g044381mg	Transcription	-	-	+	-
gi|641834836	C. sinensis	hypothetical protein CISIN_1g042583mg	Not assigned	+	-	-	-
gi|645254309	P. mume	PREDICTED: E3 ubiquitin-protein ligase TRAIP-like	Not assigned	+	-	-	-
gi|661870294	C. canephora	unnamed protein product	Not assigned	-	-	+	-
gi|672122741	P. dactylifera	PREDICTED: uncharacterized protein LOC103703579	Not assigned	-	-	+	-
gi|672181020	P. dactylifera	PREDICTED: trihelix transcription factor GTL1-like	Transcription	-	-	-	+
gi|672197414	P. dactylifera	PREDICTED: DEAD-box ATP-dependent RNA helicase 14	transcription	+	-	-	-
gi|674959042	B. napus	BnaA04g07860D	Not assigned	-	+	-	-
gi|685325382	B. rapa	PREDICTED: probable WRKY transcription factor 3	Transcription	-	-	-	+
gi|727622731	C. sativa	PREDICTED: importin subunit alpha-1-like	Protein destination and storage	-	+	-	-
gi|727643089	C. sativa	PREDICTED: uncharacterized protein LOC104770200 isoform X1	Not assigned	-	+	-	-
gi|729298072	T. hassleriana	PREDICTED: uncharacterized protein LOC104820603	Transcription	-	-	+	-
gi|743812393	E. guineensis	PREDICTED: uncharacterized protein LOC105050886	Not assigned	-	-	-	+
gi|747078515	S. indicum	PREDICTED: glutathione S-transferase U17-like	Protein destination and storage	+	-	-	-
gi|848911910	E. guttata	PREDICTED: myb family transcription factor APL	Transcription	-	-	+	-
gi|901813633	Z. marina	DNA helicase	Transcription	+	-	-	-
gi|902181083	S. oleracea	hypothetical protein SOVF_151390	Protein destination and storage	-	+	-	-
gi|920710274	P. angularis	hypothetical protein LR48_Vigan09g018200	Not assigned	-	+	-	-
gi|970045517	S. pennellii	PREDICTED: uncharacterized protein LOC107027598	Not assigned	+	-	-	-
gi|971508056	K. nitens	hypothetical protein KFL_006060080	Not assigned	+	-	-	-
gi|976925208	C. cardunculus	ZF-HD homeobox protein, Cys/His-rich dimerization domain-containing protein	Transcription	-	+	-	-
gi|1009152291	Z. jujuba	PREDICTED: importin-9 isoform X1	Protein destination and storage	-	+	-	-
gi|1021042520	D. carota	hypothetical protein DCAR_009055	Not assigned	+	-	-	-
gi|1035953474	A. comosus	BEACH domain-containing protein C2	Not assigned	-	+	-	-
gi|1039920781	M. domestica	PREDICTED: LOW QUALITY PROTEIN: protein NRT1/ PTR FAMILY 5.8-like	Transporters	-	-	-	+
gi|108773317	O. viridis	beta'' subunit of RNA polymerase	Transcription	-	-	-	+
gi|11072010	A. thaliana	F12A21.11	Not assigned	+	-	-	-
gi|159463876	C. reinhardtii	3,8-divinyl protochlorophyllide a 8-vinyl reductase	Metabolism	+	-	-	-
gi|19386854	O. sativa	putative beta-D-galactosidase	Cell structure	+	-	-	-
gi|255075213	M. commoda	predicted protein	Not assigned	-	-	-	+
gi|255076397	M. commoda	predicted protein	Not assigned	-	-	+	-
gi|296081663		unnamed protein product	Protein synthesis	-	+	-	-
gi|302816083	S. moellendorffii	hypothetical protein SELMODRAFT_235864	Cell structure	-	+	-	-
gi|308805412	O. tauri	Predicted transporter (ISS)	Not assigned	-	-	-	+
gi|351724185	G. max	uncharacterized protein LOC100500082	Protein synthesis	+	-	-	-
gi|356574613	G. max	PREDICTED: lysM domain receptor-like kinase 3	Protein synthesis	-	-	-	+
gi|449455026	C. sativus	PREDICTED: omega-3 fatty acid desaturase, endoplasmic reticulum	Metabolism	-	-	+	-
gi|474072586	T. urartu	5'-3' exoribonuclease 4	Signal transduction	-	+	-	-
gi|514767912	S. italica	PREDICTED: delta-aminolevulinic acid dehydratase, chloroplastic	Metabolism	-	+	-	-
gi|514775875	S. italica	PREDICTED: RNA-binding protein 5	Not assigned	+	-	-	-
gi|565487875	C. rubella	hypothetical protein CARUB_v10022015mg	Protein synthesis	-	+	-	-
gi|566180234	P. trichocarpa	hypothetical protein POPTR_0007s08310g	Not assigned	-	-	-	+
gi|593687583	P. vulgaris	hypothetical protein PHAVU_007G157200g	Protein destination and storage	+	-	-	-
gi|604298231	E. guttata	hypothetical protein MIMGU_mgv1a007381mg	Protein synthesis	+	-	-	-
gi|641848346	C. sinensis	hypothetical protein CISIN_1g037057mg	Transcription	-	-	-	+
gi|659132558	C. melo	PREDICTED: BURP domain protein RD22	Transcription	-	+	-	-
gi|661879248	C. canephora	unnamed protein product	Metabolism	-	+	-	-
gi|674247977	A. alpina	hypothetical protein AALP_AA2G035300	Transporters	-	+	-	-
gi|674251037	A. alpina	hypothetical protein AALP_AA1G174600	Protein synthesis	+	-	-	-
gi|695052779	M. acuminata	PREDICTED: GATA transcription factor 16-like	Transcription	-	+	-	-
gi|719995224	N. nucifera	PREDICTED: profilin-like	Cell structure	-	+	-	-
gi|720089555	N. nucifera	PREDICTED: probable UDP-arabinopyranose mutase 5 isoform X1	Metabolism	-	-	-	+
gi|727499749	C. sativa	PREDICTED: vacuolar protein sorting-associated protein 24 homolog 1-like isoform X1	Cell structure	-	-	-	+
gi|727602339	C. sativa	PREDICTED: histone acetyltransferase HAC2-like	Transcription	-	-	-	+
gi|729295901	T. hassleriana	PREDICTED: ATP-dependent zinc metalloprotease FTSH 2, chloroplastic	Not assigned	-	+	-	-
gi|729297408	T. hassleriana	PREDICTED: uncharacterized protein LOC104818970	Not assigned	-	-	+	-
gi|731317843	B. vulgaris	PREDICTED: delta(8)-fatty-acid desaturase-like	Metabolism	-	-	+	-
gi|734351265	G. soja	Beta-galactosidase 5	Cell structure	-	-	-	+
gi|743773453	E. guineensis	PREDICTED: pentatricopeptide repeat-containing protein At5g15280 isoform X1	Not assigned	+	-	-	-
gi|743867734	E. guineensis	PREDICTED: protein GUCD1 isoform X1	Not assigned	+	-	-	-
gi|746829978	M. alba	flavonoid prenyltransferase	Metabolism	-	-	-	+
gi|902207772	S. oleracea	hypothetical protein SOVF_095050	Secondary metabolism	-	+	-	-
gi|955319736	G. soja	PREDICTED: armadillo repeat-containing kinesin-like protein 3 isoform X1	Cell structure	-	-	+	-
gi|1012330672	C. cajan	Protein IQ-DOMAIN 1	Not assigned	+	-	-	-
gi|1026776419	M. polymorpha	hypothetical protein AXG93_4461s1140	Not assigned	+	-	-	-
gi|1035942594	A. comosus	LysM domain receptor-like kinase 4	Protein synthesis	-	-	-	+
gi|125574211	O. sativa	hypothetical protein OsJ_30906	Not assigned	+	-	-	-
gi|15237623	A. thaliana	uncharacterized protein	Not assigned	-	+	-	-
gi|15238563	A. thaliana	histone H2B	Transcription	-	+	-	-
gi|1709006	A. chinensis	RecName: Full=S-adenosylmethionine synthase 3	Metabolism	-	+	-	-
gi|197294124	C. arietinum	chloroplast envelope membrane protein	Energy	-	+	-	-
gi|240255473	A. thaliana	aspartyl protease family protein	Not assigned	+	-	-	-
gi|297737026		unnamed protein product	Multi-process regulation	-	+	-	-
gi|302765132	S. moellendorffii	ATP-binding cassette transporter	Transporters	+	-	-	-
gi|302846405	V. carteri	hypothetical protein VOLCADRAFT_95610	Not assigned	-	-	-	+
gi|502081609	C. arietinum	PREDICTED: probable fructokinase-4	Metabolism	+	-	-	-
gi|514814635	S. italica	PREDICTED: oleosin Zm-II	Metabolism	-	+	-	-
gi|595931540	P. persica	hypothetical protein PRUPE_ppa005348mg	Transcription	-	-	+	-
gi|595965908	P. persica	hypothetical protein PRUPE_ppa019518m1g, partial	Enzyme classification	+	-	-	-
gi|659069212	C. melo	PREDICTED: peptidyl-prolyl cis-trans isomerase PASTICCINO1	Protein destination and storage	-	-	-	+
gi|659118561	C. melo	PREDICTED: pentatricopeptide repeat-containing protein At4g39952, mitochondrial isoform X1	Not assigned	-	-	-	+
gi|670431406	Z. mays	PREDICTED: uncharacterized protein LOC103635723	Not assigned	-	-	-	+
gi|698483491	N. sylvestris	PREDICTED: uncharacterized protein LOC104236387, partial	Not assigned	+	-	-	-
gi|702514302	E. grandis	PREDICTED: alpha-farnesene synthase-like	Secondary metabolism	-	+	-	-
gi|720020966	N. nucifera	PREDICTED: L-type lectin-domain containing receptor kinase IV.1-like	Protein synthesis	+	-	-	-
gi|743809432	E. guineensis	PREDICTED: U-box domain-containing protein 18	Protein destination and storage	-	+	-	-
gi|760440531	A. protothecoides	Tyrosine-tRNA ligase	Protein synthesis	-	-	+	-
gi|77550981	O. sativa	expressed protein	Not assigned	-	+	-	-
gi|819320623	B. luminifera	heat shock cognate 70 kDa-like protein, partial	Protein destination and storage	-	+	-	-
gi|848267445	A. rupestris	phytochrome, partial	Signal transduction	-	-	-	+
gi|923732402	B. napus	PREDICTED: uncharacterized protein LOC106372769	Not assigned	+	-	-	-
gi|926776882	M. neglectum	hypothetical protein MNEG_10068	Not assigned	+	-	-	-
gi|944263477	S. italica	hypothetical protein SETIT_017591mg	Enzyme classification	-	-	+	-
gi|955382126	G. max	PREDICTED: probable WRKY transcription factor 2 isoform X2	Transcription	+	-	-	-
gi|971565790	S. tuberosum	PREDICTED: uncharacterized protein LOC107062242	Not assigned	-	-	+	-
gi|1012361116	C. cajan	hypothetical protein KK1_004887	Multi-process regulation	-	+	-	-
gi|145351778	O. lucimarinus	predicted protein	Not assigned	+	-	-	-
gi|168005929	P. patens	predicted protein	Not assigned	+	-	-	-
gi|255082225	M. commoda	predicted protein	Not assigned	-	-	+	-
gi|26006492	O. sativa	Putative casein kinase II alpha subunit	Protein synthesis	-	-	+	-
gi|297803176	A. lyrata	hypothetical protein ARALYDRAFT_913634	Transcription	-	-	+	-
gi|356512165	G. max	PREDICTED: probable starch synthase 4, chloroplastic/amyloplastic	Metabolism	-	-	+	-
gi|474370223	T. urartu	UDP-glycosyltransferase 71C4	Not assigned	+	-	-	-
gi|475544593	A. tauschii	hypothetical protein F775_33093	Not assigned	-	-	-	+
gi|502119204	C. arietinum	PREDICTED: methyltransferase-like protein 1	Transcription	-	+	-	-
gi|514813814	S. italica	PREDICTED: isoflavone 2'-hydroxylase-like	Enzyme classification	-	+	-	-
gi|548833786	A. trichopoda	hypothetical protein AMTR_s00001p00125890	Transcription	-	+	-	-
gi|565492282	C. rubella	hypothetical protein CARUB_v10012022mg	Energy	-	+	-	-
gi|566162202	P. trichocarpa	hypothetical protein POPTR_0003s11720g	Transporters	+	-	-	-
gi|567922292	C. clementina	hypothetical protein CICLE_v10008053mg	Metabolism	+	-	-	-
gi|586762311	A. trichopoda	PREDICTED: basic leucine zipper 34	Transcription	-	-	-	+
gi|633911311	H. sp	hypothetical protein H632_c575p0	Not assigned	-	+	-	-
gi|661887531	C. canephora	unnamed protein product	Transcription	-	+	-	-
gi|670406005	Z. mays	PREDICTED: E3 ubiquitin-protein ligase UPL7 isoform X1	Protein destination and storage	+	-	-	-
gi|672163851	P. dactylifera	PREDICTED: LOW QUALITY PROTEIN: C-terminal binding protein AN-like	Not assigned	-	-	-	+
gi|694392047	Pyrus x bretschneideri	PREDICTED: putative disease resistance protein At3g14460	Not assigned	-	-	+	-
gi|694398163	Pyrus x bretschneideri	PREDICTED: josephin-like protein	Not assigned	-	-	+	-
gi|695005200	M. acuminata	PREDICTED: protein NRT1/ PTR FAMILY 2.13-like	Transporters	-	-	-	+
gi|728837700	G. arboreum	hypothetical protein F383_22026	Not assigned	+	-	-	-
gi|731407416	V. vinifera	PREDICTED: uncharacterized protein LOC104880674	Not assigned	-	-	+	-
gi|802537385	J. curcas	PREDICTED: uncharacterized protein LOC105628110	Not assigned	+	-	-	-
gi|848900941	E. guttata	PREDICTED: uncharacterized protein LOC105970387	Not assigned	+	-	-	-
gi|944224491	S. italica	hypothetical protein SETIT_034872mg	Not assigned	-	-	-	+
gi|970000807	S. pennellii	PREDICTED: sec-independent protein translocase protein TatB-like isoform X1	Not assigned	+	-	-	-
gi|971511022	K. nitens	hypothetical protein KFL_003360030	Not assigned	-	-	-	+
gi|976901576	C. cardunculus	RNA-dependent RNA polymerase, eukaryotic-type	Transcription	+	-	-	-
gi|1004140138	G. pectorale	hypothetical protein GPECTOR_30g235	Not assigned	+	-	-	-
gi|1009106818	Z. jujuba	PREDICTED: dynamin-related protein 4C-like	Not assigned	+	-	-	-
gi|1012131207	A. duranensis	PREDICTED: uncharacterized protein LOC107488724	Not assigned	-	-	+	+
gi|1026005114	C. annuum	PREDICTED: BURP domain protein USPL1-like	Not assigned	-	-	+	+
gi|1027090803	P. mume	PREDICTED: mediator of RNA polymerase II transcription subunit 15-like	Not assigned	+	-	-	-
gi|1035911694	M. esculenta	hypothetical protein MANES_09G089100	Not assigned	-	-	+	-
gi|1040929701	D. carota	PREDICTED: putative F-box/FBD/LRR-repeat protein At3g56780 isoform X2	Not assigned	-	+	-	-
gi|147832750	V. vinifera	hypothetical protein VITISV_008346	Not assigned	-	+	-	-
gi|159467843	C. reinhardtii	DNA damage repair and chromosome cohesion protein	Not assigned	+	-	-	-
gi|159477751	C. reinhardtii	ribosomal protein L12, component of cytosolic 80S ribosome and 60S large subunit	Protein synthesis	-	+	-	-
gi|225425053	V. vinifera	PREDICTED: 6-phosphogluconate dehydrogenase, decarboxylating 3	Metabolism	+	-	-	-
gi|3219773	S. lycopersicum	RecName: Full=Actin-52	Cell structure	-	+	-	-
gi|3986695	C. intybus	ribosomal protein L12	Protein synthesis	-	+	-	-
gi|449446081	C. sativus	PREDICTED: proline-rich receptor-like protein kinase PERK10	Not assigned	-	+	-	-
gi|474036348	T. urartu	hypothetical protein TRIUR3_01976	Not assigned	-	+	-	-
gi|502077905	C. arietinum	PREDICTED: uncharacterized protein LOC101494928	Not assigned	-	-	-	+
gi|565341639	S. tuberosum	PREDICTED: 30S ribosomal protein S1, chloroplastic-like	Protein synthesis	-	-	-	+
gi|565367199	S. tuberosum	PREDICTED: putative disease resistance protein RGA3	Not assigned	-	-	-	+
gi|568858327	C. sinensis	PREDICTED: cyclic nucleotide-gated ion channel 2 isoform X1	Transporters	+	-	-	-
gi|593796662	P. vulgaris	hypothetical protein PHAVU_001G063300g	Not assigned	+	-	-	-
gi|657958064	M. domestica	PREDICTED: FRIGIDA-like protein 5 isoform X1	Not assigned	-	-	-	+
gi|661893900	C. canephora	unnamed protein product	Not assigned	-	-	-	+
gi|685309616	B. rapa	PREDICTED: uncharacterized protein LOC103869113	Not assigned	-	-	-	+
gi|695025537	M. acuminata	PREDICTED: mitochondrial outer membrane protein porin 5-like	Transporters	-	-	-	+
gi|697186129	N. tabacum	PREDICTED: uncharacterized protein LOC104097259	Not assigned	-	-	-	+
gi|729338098	T. hassleriana	PREDICTED: hippocampus abundant transcript-like protein 1 isoform X1	Transporters	-	-	+	-
gi|731330673	B. vulgaris	PREDICTED: aluminum-activated malate transporter 8	Transporters	-	-	-	+
gi|823251266	G. raimondii	PREDICTED: ctenidin-1-like	Not assigned	-	+	-	-
gi|902240743	S. oleracea	hypothetical protein SOVF_000730	Not assigned	+	-	-	-
gi|971509569	K. nitens	hypothetical protein KFL_004470080	Not assigned	-	+	-	-
gi|1002837872	O. brachyantha	PREDICTED: probable acyl-activating enzyme 1, peroxisomal	Not assigned	-	+	-	-
gi|1004138641	G. pectorale	hypothetical protein GPECTOR_41g617	Not assigned	-	-	+	-
gi|1004144461	G. pectorale	hypothetical protein GPECTOR_9g485	Not assigned	-	+	-	-
gi|1021047175	D. carota	hypothetical protein DCAR_005792	Metabolism	-	-	+	-
gi|1028962343	G. hirsutum	PREDICTED: ankyrin repeat-containing protein At2g01680-like	Not assigned	-	-	+	-
gi|1035905394	M. esculenta	hypothetical protein MANES_12G062900	Not assigned	-	-	-	+
gi|1035961973	A. comosus	Malate dehydrogenase, cytoplasmic	Energy	+	-	-	-
gi|113217	D. carota	RecName: Full=Actin-1	Cell structure	+	-	-	-
gi|119360059	A. thaliana	At3g21580	Not assigned	-	-	-	+
gi|125529160	O. sativa	hypothetical protein OsI_05248	Signal transduction	-	-	-	+
gi|125597586	O. sativa	hypothetical protein OsJ_21705	Cell structure	-	+	-	-
gi|126123	V. sativa	RecName: Full=Mitogenic lectin alpha chain	Protein synthesis	-	-	-	+
gi|159480678	C. reinhardtii	hypothetical protein CHLREDRAFT_168235	Not assigned	+	-	-	-
gi|168006432	P. patens	predicted protein	Cell growth/division	-	-	+	+
gi|223515160	R. communis	glycosyltransferase, putative	Not assigned	+	-	-	-
gi|225430001	V. vinifera	PREDICTED: D-amino-acid transaminase, chloroplastic	Metabolism	-	+	-	-
gi|27805571	G. procumbens	RecName: Full=Maturase K	Transcription	+	-	-	-
gi|308799041	O. tauri	SL-TPS/P (ISS)	Metabolism	-	-	+	-
gi|357492613	M. truncatula	60S acidic ribosomal protein P0-1	Protein synthesis	+	-	-	-
gi|357497507	M. truncatula	HhH-GPD base excision DNA repair family protein	Transcription	-	-	-	+
gi|397482	A. thaliana	heat shock protein 70 cognate	Protein destination and storage	-	+	-	-
gi|403318545	P. nigra	4-coumarate CoA ligase, partial	Not assigned	-	-	-	+
gi|460406796	S. lycopersicum	PREDICTED: annexin-like protein RJ4	Not assigned	+	-	-	-
gi|474190633	T. urartu	Protein MAM3	Not assigned	-	-	-	+
gi|474407427	T. urartu	hypothetical protein TRIUR3_06373	Not assigned	-	+	-	-
gi|5262756	A. thaliana	putative protein	Protein synthesis	-	-	+	-
gi|593800371	P. vulgaris	hypothetical protein PHAVU_001G216500g	Transcription	+	-	-	-
gi|593800628	P. vulgaris	hypothetical protein PHAVU_001G227500g	Transcription	+	-	-	-
gi|657982965	M. domestica	PREDICTED: GDSL esterase/lipase At1g29670-like	Not assigned	+	-	-	-
gi|672180096	P. dactylifera	PREDICTED: uncharacterized protein At4g18490 isoform X1	Not assigned	-	-	-	+
gi|702376012	E. grandis	PREDICTED: uncharacterized protein LOC104449922	Not assigned	+	-	-	-
gi|728828399	G. arboreum	Chloride channel CLC-c -like protein	Transporters	-	-	-	+
gi|731423159	V. vinifera	PREDICTED: probable receptor-like protein kinase At5g39020	Enzyme classification	-	-	-	+
gi|743850696	E. guineensis	PREDICTED: phosphatidate cytidylyltransferase, mitochondrial isoform X1	Not assigned	-	-	-	+
gi|743909133	P. euphratica	PREDICTED: zinc finger AN1 and C2H2 domain-containing stress-associated protein 11	Transcription	-	-	-	+
gi|902237473	S. oleracea	hypothetical protein SOVF_012220	Transcription	-	-	-	+
gi|926786100	M. neglectum	DEAD-box ATP-dependent RNA helicase 25	transcription	-	-	+	-
gi|1000964415	R. communis	PREDICTED: uncharacterized protein LOC8287008 isoform X1	Not assigned	+	-	-	-
gi|1004145884	G. pectorale	hypothetical protein GPECTOR_6g779	Energy	-	+	-	-
gi|1026061406	C. annuum	PREDICTED: transmembrane emp24 domain-containing protein p24delta3-like	Cell structure	-	-	+	-
gi|125544416	O. sativa	hypothetical protein OsI_12156	Not assigned	-	-	-	+
gi|125559306	O. sativa	hypothetical protein OsI_27020	Not assigned	-	+	-	-
gi|218200389	O. sativa	hypothetical protein OsI_27603	Not assigned	+	-	-	-
gi|255087194	M. commoda	uroporphyrin III methylase	Metabolism	-	-	+	-
gi|303271487	M. pusilla	predicted protein, partial	Protein destination and storage	-	-	+	-
gi|475494755	A. tauschii	Peptide transporter PTR1	Transporters	+	-	-	-
gi|502143687	C. arietinum	PREDICTED: thioredoxin-like protein CXXS1	Disease/defense	+	-	-	-
gi|527206505	G. aurea	hypothetical protein M569_02707, partial	Transporters	-	-	+	-
gi|586754029	A. trichopoda	PREDICTED: K(+) efflux antiporter 3, chloroplastic	Transporters	-	-	+	-
gi|590649767	T. cacao	Uncharacterized protein TCM_018453	Not assigned	-	+	-	-
gi|657995370	M. domestica	PREDICTED: PAX3- and PAX7-binding protein 1	Transcription	+	-	-	-
gi|672129510	P. dactylifera	PREDICTED: LOW QUALITY PROTEIN: la-related protein 6B-like	Not assigned	-	-	+	-
gi|697160438	N. tomentosiformis	PREDICTED: RING-H2 finger protein ATL46-like isoform X2	Protein destination and storage	-	+	-	-
gi|743829484	E. guineensis	PREDICTED: transcription factor bHLH57-like, partial	Transcription	-	-	-	+
gi|760448357	A. protothecoides	hypothetical protein F751_7001	Not assigned	-	+	-	-
gi|763789347	G. raimondii	hypothetical protein B456_009G1160002, partial	Multi-process regulation	-	+	-	-
gi|920678661	P. angularis	hypothetical protein LR48_Vigan151s001100	Not assigned	-	-	-	+
gi|922331758	M. truncatula	nucleoside diphosphate kinase-like protein	Metabolism	+	-	-	-
gi|922403188	M. truncatula	cytoplasmic-like malate dehydrogenase	Energy	+	-	-	-
gi|923804714	B. napus	PREDICTED: RING-H2 finger protein ATL5-like	Protein destination and storage	-	-	-	+
gi|923888551	B. napus	PREDICTED: pentatricopeptide repeat-containing protein At5g06540-like	Not assigned	+	-	-	-
gi|926787522	M. neglectum	hypothetical protein MNEG_4745	Not assigned	-	-	-	+
gi|976911868	C. cardunculus	hypothetical protein Ccrd_023272	Not assigned	-	-	-	+
gi|1035913566	M. esculenta	hypothetical protein MANES_08G047000	Enzyme classification	-	-	+	-
gi|159471932	C. reinhardtii	ubiquitin-protein ligase	Not assigned	-	-	-	+
gi|168070979	P. patens	predicted protein	Not assigned	+	-	-	-
gi|2286121	O. sativa	sec14 like protein	Not assigned	+	-	-	-
gi|25809056	P. sativum	DEAD box RNA helicase	Protein synthesis	-	+	-	-
gi|302756471	S. moellendorffii	hypothetical protein SELMODRAFT_227279	Enzyme classification	+	-	-	-
gi|326513880	H. vulgare	predicted protein	Metabolism	-	+	-	-
gi|356575371	G. max	PREDICTED: 2-oxoglutarate dehydrogenase, mitochondrial-like	Energy	-	-	+	-
gi|593219094	P. vulgaris	hypothetical protein PHAVU_011G107700g	Metabolism	-	+	-	-
gi|670358246	Z. mays	PREDICTED: uncharacterized protein LOC100193721 isoform X1	Not assigned	-	-	+	-
gi|695071083	M. acuminata	PREDICTED: RRP12-like protein	Not assigned	-	+	-	-
gi|702260509	E. grandis	PREDICTED: anaphase-promoting complex subunit 8-like isoform X1	Cell growth/division	-	-	+	-
gi|729349474	T. hassleriana	PREDICTED: LOW QUALITY PROTEIN: multiple C2 and transmembrane domain-containing protein 1	Not assigned	-	-	-	+
gi|729468664	T. hassleriana	PREDICTED: elongation factor 1-delta 1	Protein synthesis	+	-	-	-
gi|747042317	S. indicum	PREDICTED: chaperonin 60 subunit beta 4, chloroplastic isoform X1	Energy	-	+	-	-
gi|760445069	A. protothecoides	Mannose-1-phosphate guanyltransferase	Metabolism	-	+	-	-
gi|1012257878	A. duranensis	PREDICTED: protein FAR-RED ELONGATED HYPOCOTYL 3-like	Transcription	-	+	-	-
gi|1012364924	C. cajan	hypothetical protein KK1_020330	Not assigned	-	-	+	-
gi|1035901329	M. esculenta	hypothetical protein MANES_14G069700	Signal transduction	-	+	-	-
gi|1035953488	A. comosus	Mediator of RNA polymerase II transcription subunit 12	Transcription	-	+	-	-
gi|388506662	L. japonicus	unknown	Metabolism	-	+	-	-
gi|44921641	P. sativum	NADP-dependent isocitrate dehydrogenase	Enzyme classification	-	+	-	-
gi|473759429	T. urartu	RNA polymerase II C-terminal domain phosphatase-like 1	Transcription	-	-	-	+
gi|514798226	S. italica	PREDICTED: disease resistance protein RPM1-like	Not assigned	-	-	-	+
gi|571541793	G. max	PREDICTED: pyridoxal kinase isoform X1	Metabolism	+	-	-	-
gi|586700917	A. trichopoda	PREDICTED: uncharacterized protein LOC18434773 isoform X2	Transcription	+	-	-	-
gi|685337428	B. rapa	PREDICTED: tyrosine-sulfated glycopeptide receptor 1	Protein synthesis	-	+	-	-
gi|729439703	T. hassleriana	PREDICTED: RING-H2 finger protein ATL54	Protein destination and storage	+	-	-	-
gi|763791338	G. raimondii	hypothetical protein B456_009G205100	Protein destination and storage	-	+	-	-
gi|802621371	J. curcas	PREDICTED: metallothionein-like protein type 2	Not assigned	+	-	-	-
gi|242034567	S. bicolor	hypothetical protein SORBIDRAFT_01g023180	Protein synthesis	+	-	-	-
gi|292630923	M. sativa	RecName: Full=Beta-xylosidase/alpha-L-arabinofuranosidase 2	Cell structure	+	-	-	-
gi|386302837	R. amphibia	sucrose synthase1, partial	Metabolism	+	-	-	-
gi|413941667	Z. mays	hypothetical protein ZEAMMB73_670043	Not assigned	+	-	-	-
gi|565386229	S. tuberosum	PREDICTED: putative pentatricopeptide repeat-containing protein At1g53330	Not assigned	-	-	-	+
gi|596284711	P. persica	hypothetical protein PRUPE_ppa000996mg	Cell growth/division	-	+	-	-
gi|720074462	N. nucifera	PREDICTED: glucan endo-1,3-beta-glucosidase, basic vacuolar isoform-like	Enzyme classification	-	-	-	+
gi|1012251148	A. duranensis	PREDICTED: uncharacterized protein LOC107468799 isoform X1	Transcription	-	-	+	-
gi|1040877627	D. carota	PREDICTED: uncharacterized membrane protein At1g06890-like isoform X1	Not assigned	+	-	-	-
gi|270312464	T. eriantha	granule-bound starch synthase	Not assigned	-	+	-	-
gi|729454121	T. hassleriana	PREDICTED: putative ATP-dependent RNA helicase PB1A10.06c	Not assigned	+	-	-	-
gi|303289367	M. pusilla	predicted protein	Not assigned	-	-	-	+
gi|923737474	B. napus	PREDICTED: cyclin-T1-2-like	Cell growth/division	-	+	-	-
gi|159466858	C. reinhardtii	predicted protein	Not assigned	+	-	-	-
gi|168048582	P. patens	predicted protein	Not assigned	-	+	-	-
gi|720060310	N. nucifera	PREDICTED: methyltransferase-like protein 6 isoform X1	Not assigned	+	-	-	-
gi|944252323	S. italica	hypothetical protein SETIT_025561mg	Not assigned	-	-	-	+
gi|658309958	M. domestica	bifunctional riboflavin biosynthesis protein RIBA 1, chloroplastic-like	Metabolism	+	+	-	-
gi|674241196	A. alpina	hypothetical protein AALP_AA5G084100	Transcription	+	-	-	-
gi|217072212	M. truncatula	unknown	Disease/defense	+	-	-	-
gi|82408030	V. faba	Chain B, Fava Bean Lectin-Glucose Complex	Protein synthesis	-	+	+	-
gi|13877525	A. thaliana	S18.A ribosomal protein	Protein synthesis	+	+	-	-
gi|731366551	B. vulgaris	PREDICTED: tubulin beta-3 chain-like	Cell structure	+	-	-	-
gi|403334	V. faba	legumin	Protein destination and storage	-	+	+	-
gi|242090961	S. bicolor	hypothetical protein SORBIDRAFT_09g024340	Energy	-	+	-	-
gi|643716085	J. curcas	hypothetical protein JCGZ_18938	Disease/defense	-	+	-	-
gi|1617013	A. thaliana	histone H2B like protein	Transcription	+	-	-	-
gi|17402467	N. tabacum	alpha-tubulin	Cell structure	+	+	-	-
gi|356556070	G. max	PREDICTED: MLP-like protein 34	Protein destination and storage	-	+	-	-
gi|401108	P. sativum	RecName: Full=Superoxide dismutase	Disease/defense	+	+	-	-
gi|4469288	M. sativa	ferritin	Transporters	+	+	-	-
gi|148907091	P. sitchensis	unknown	Metabolism	+	-	-	-
gi|3122060	V. faba	RecName: Full=Elongation factor 1-alpha	Protein synthesis	+	+	+	-
gi|7106538	V. unguiculata	S1-1	Protein destination and storage	-	+	+	-
gi|752855040	P. sativum	non-specific lipid transfer protein 3 precursor	Not assigned	+	+	-	+
gi|1012330975	C. cajan	Nucleoside diphosphate kinase 1	Metabolism	+	+	-	-
gi|116779008	P. sitchensis	unknown	Not assigned	+	+	-	-
gi|502091513	C. arietinum	PREDICTED: glyceraldehyde-3-phosphate dehydrogenase 3, cytosolic	Energy	-	+	+	-
gi|502145480	C. arietinum	PREDICTED: ruBisCO large subunit-binding protein subunit alpha, chloroplastic	Energy	+	-	-	-
gi|527200750	G. aurea	hypothetical protein M569_06682	Transcription	+	-	-	-
gi|164512550	L. ochrus	convicilin	Protein destination and storage	-	-	+	-
gi|734357861	G. soja	Major allergen Pru ar 1	Not assigned	-	+	-	-
gi|8778432	A. thaliana	F18O14.33	Not assigned	+	+	-	-
gi|242049962	S. bicolor	hypothetical protein SORBIDRAFT_02g030950	Transcription	+	-	-	-
gi|11133373	M. sativa	RecName: Full=Malate dehydrogenase, cytoplasmic	Energy	+	+	+	-
gi|502149239	C. arietinum	PREDICTED: glycine-rich RNA-binding, abscisic acid-inducible protein-like	Transcription	+	+	-	-
gi|976921045	C. cardunculus	hypothetical protein Ccrd_015939	Enzyme classification	+	-	-	-
gi|1297072	V. narbonensis	vicilin precursor	Protein destination and storage	-	-	+	+
gi|121982	T. aestivum	RecName: Full=Histone H2A.2.2	Transcription	+	+	-	-
gi|901821901	Z. marina	Eukaryotic initiation factor 4A-9	Protein synthesis	+	-	-	-
gi|902174272	S. oleracea	hypothetical protein SOVF_162980	Metabolism	+	-	-	-
gi|2827080	M. sativa	malate dehydrogenase precursor	Energy	-	+	-	-
gi|363806816	G. max	uncharacterized protein LOC100784424	Cell structure	+	+	-	-
gi|920692533	P. angularis	hypothetical protein LR48_Vigan02g190800	Protein synthesis	+	-	-	-
gi|356542483	G. max	PREDICTED: probable histone H2B.1	Transcription	+	-	-	-
gi|363807732	G. max	uncharacterized protein LOC100806472	Cell structure	+	+	+	-
gi|657950547	M. domestica	PREDICTED: annexin-like protein RJ4 isoform X1	Not assigned	+	+	-	-
gi|6009909	S. melongena	histone H2A-like protein	Transcription	+	-	-	-
gi|1002855621	O. brachyantha	PREDICTED: LOW QUALITY PROTEIN: probable histone H2A.4	Transcription	-	+	-	-
gi|134612	S. lycopersicum	RecName: Full=Superoxide dismutase	Disease/defense	+	+	-	-
gi|159459822	V. pseudoreticulata	heat shock protein 90	Protein destination and storage	+	-	-	-
gi|225440045	V. vinifera	PREDICTED: cell division cycle protein 48 homolog	Protein destination and storage	+	-	-	-
gi|357445919	M. truncatula	3,4-dihydroxy-2-butanone 4-phosphate synthase	Metabolism	+	+	-	-
gi|1002803	A. thaliana	flavanone 3-hydroxylase	Secondary metabolism	+	+	-	-
gi|224094244	P. trichocarpa	elongation factor 2 family protein	Protein synthesis	+	+	+	-
gi|23194375	L. angustifolius	putative TAG factor protein	Energy	-	-	-	+
gi|357451779	M. truncatula	translation elongation factor EF-2 subunit	Protein synthesis	+	+	+	-
gi|3962377	A. thaliana	heat shock protein 70	Protein destination and storage	-	+	-	-
gi|920708746	P. angularis	hypothetical protein LR48_Vigan08g157000	Disease/defense	+	+	-	-
gi|703100007	M. notabilis	hypothetical protein L484_004111	Protein destination and storage	+	-	-	-
gi|976899454	C. cardunculus	disulfide isomerase	Enzyme classification	-	+	-	-
gi|125525579	O. sativa	hypothetical protein OsI_01577	Not assigned	-	-	+	+
gi|302802235	S. moellendorffii	hypothetical protein SELMODRAFT_422156	Not assigned	-	-	+	-
gi|302836123	V. carteri	hypothetical protein VOLCADRAFT_90042	Enzyme classification	-	-	+	-
gi|920705578	P. angularis	hypothetical protein LR48_Vigan07g250700	Not assigned	+	+	-	-
gi|1031986639	G. hirsutum	elongation factor 1-alpha-like	Protein synthesis	+	-	-	-
gi|357441869	M. truncatula	calreticulin	Protein destination and storage	+	+	-	-
gi|297820024	A. lyrata	enolase	Enzyme classification	-	+	-	-
gi|41584275	E. halophilum	heat shock cognate protein 70	Protein destination and storage	-	+	-	-
gi|19658	M. sativa	translationally controlled tumor protein	Not assigned	+	-	-	-
gi|460240129	C. arbutifolia	beta-tubulin 6	Cell structure	-	+	-	-
gi|604333650	E. guttata	hypothetical protein MIMGU_mgv1a012351mg	Not assigned	-	-	+	+
gi|1000936334	R. communis	PREDICTED: heat shock 70 kDa protein-like, partial	Protein destination and storage	+	+	-	-
gi|122045024	P. sativum	RecName: Full=Histone H2B	Transcription	+	-	-	-
gi|217072994	M. truncatula	unknown	Cell structure	-	+	-	-
gi|571475428	G. max	PREDICTED: uncharacterized protein LOC100306381 isoform X1	Protein destination and storage	-	-	+	-
gi|502161581	C. arietinum	PREDICTED: subtilisin-like protease SBT1.7	Protein destination and storage	+	+	-	-
gi|1012032416	A. duranensis	PREDICTED: L-ascorbate peroxidase, cytosolic	Disease/defense	+	-	-	-
gi|126171	P. sativum	RecName: Full=Legumin K	Protein destination and storage	-	-	+	+
gi|399942	P. sativum	RecName: Full=Stromal 70 kDa heat shock-related protein, chloroplastic	Protein destination and storage	+	-	-	-
gi|1000939619	R. communis	PREDICTED: histone H2B	Energy	+	-	-	-
gi|1012354795	C. cajan	Fructokinase-2	Metabolism	-	+	-	-
gi|145687787	M. sativa	sucrose synthase	Metabolism	-	+	-	-
gi|2642648	S. oleracea	cytosolic heat shock 70 protein	Protein destination and storage	-	+	-	-
gi|470114187	F. vesca	PREDICTED: putative lactoylglutathione lyase	Energy	+	+	-	-
gi|23397152	A. thaliana	putative heat shock protein 81-2 (HSP81-2)	Protein destination and storage	+	-	-	-
gi|56554815	S. medusa	heat shock protein hsp70	Protein destination and storage	+	+	-	-
gi|802724617	J. curcas	PREDICTED: calreticulin-3-like	Protein destination and storage	+	-	+	+
gi|920701048	P. angularis	hypothetical protein LR48_Vigan05g187800	Transcription	+	-	-	-
gi|1009107646	Z. jujuba	PREDICTED: heat shock cognate protein 80	Protein destination and storage	+	-	-	-
gi|20502888	S. tuberosum	heat shock protein 80	Protein destination and storage	+	-	-	-
gi|231586	H. brasiliensis	RecName: Full=ATP synthase subunit beta, mitochondrial	Energy	+	+	-	-
gi|108706531	O. sativa	40S ribosomal protein SA, putative, expressed	Protein synthesis	+	-	-	-
gi|20559	P. hybrida	hsp70 (AA 6 - 651)	Protein destination and storage	-	+	-	-
gi|585973	S. tuberosum	RecName: Full=Fructokinase	Metabolism	+	+	-	-
gi|1025031076	N. tabacum	PREDICTED: serine carboxypeptidase-like	Protein destination and storage	-	+	-	-
gi|3219772	S. lycopersicum	RecName: Full=Actin-51	Cell structure	-	+	-	-
gi|1703107	S. bicolor	RecName: Full=Actin-1	Cell structure	-	+	-	-
gi|4586574	C. arietinum	ascorbate peroxidase	Disease/defense	+	-	-	-
gi|702491525	E. grandis	PREDICTED: cell division cycle protein 48 homolog	Protein destination and storage	+	-	-	-
gi|1009115809	Z. jujuba	PREDICTED: 60S ribosomal protein L12-like	Protein synthesis	+	-	-	-
gi|1002306993	O. sativa	PREDICTED: tubulin alpha-2 chain	Cell structure	-	+	-	-
gi|357509939	M. truncatula	seed maturation protein	Not assigned	-	-	-	+
gi|672135836	P. dactylifera	PREDICTED: LOW QUALITY PROTEIN: malate dehydrogenase	Energy	-	+	+	-
gi|920697224	P. angularis	hypothetical protein LR48_Vigan04g064700	Protein destination and storage	-	+	-	-
gi|1002233566	O. sativa	PREDICTED: ATP synthase subunit beta, mitochondrial-like	Energy	-	+	-	-
gi|1035916500	M. esculenta	hypothetical protein MANES_07G115900	Cell structure	+	-	-	-
gi|848924473	E. guttata	PREDICTED: probable mediator of RNA polymerase II transcription subunit 37c	Protein destination and storage	-	+	-	-
gi|951027555	V. radiata	PREDICTED: ATP synthase subunit beta, mitochondrial	Energy	-	+	-	-
gi|1000942275	R. communis	PREDICTED: 40S ribosomal protein S5	Protein synthesis	+	-	-	-
gi|1000963256	R. communis	PREDICTED: tubulin beta-1 chain	Cell structure	+	+	-	-
gi|1002272526	O. sativa	PREDICTED: probable histone H2A.6	Transcription	+	-	-	-
gi|596044881	P. persica	hypothetical protein PRUPE_ppa002641mg	Protein destination and storage	+	-	-	-
gi|470133735	F. vesca	PREDICTED: probable mediator of RNA polymerase II transcription subunit 37e	Protein destination and storage	-	+	-	-
gi|357508777	M. truncatula	cobalamin-independent methionine synthase	Metabolism	+	-	-	-
gi|828300518	C. arietinum	PREDICTED: legumin J	Protein destination and storage	-	-	-	+
gi|1009132636	Z. jujuba	PREDICTED: malate dehydrogenase, chloroplastic	Protein destination and storage	+	-	-	-
gi|806638566	S. lycopersicum	fructokinase 3	Metabolism	+	-	-	-
gi|674241778	A. alpina	hypothetical protein AALP_AA5G159700	Enzyme classification	+	+	-	-
gi|351724891	G. max	enolase	Enzyme classification	+	+	-	-
gi|262317063	M. tomentosa	glyceraldehyde-3-phosphate dehydrogenase	Enzyme classification	-	-	+	-
gi|922400239	M. truncatula	translation elongation factor EF-2 subunit	Protein synthesis	+	-	-	-
gi|1346672	P. sativum	RecName: Full=Nucleoside diphosphate kinase 1	Metabolism	+	+	+	-
gi|720084349	N. nucifera	PREDICTED: histone H2B-like isoform X1	Transcription	+	-	-	-
gi|828335547	C. arietinum	PREDICTED: annexin-like protein RJ4, partial	Not assigned	+	+	+	-
gi|593555617	P. vulgaris	hypothetical protein PHAVU_008G281300g	Protein destination and storage	+	+	+	-
gi|15241168	A. thaliana	tubulin alpha-3	Cell structure	+	+	-	-
gi|1012211918	A. duranensis	PREDICTED: LOW QUALITY PROTEIN: ruBisCO large subunit-binding protein subunit beta, chloroplastic-like	Energy	+	+	-	-
gi|21593240	A. thaliana	glyceraldehyde-3-phosphate dehydrogenase C subunit (GapC)	Energy	-	-	+	-
gi|393715734	B. rapa	tubulin	Cell structure	+	-	-	-
gi|118481133	P. trichocarpa	unknown	Cell structure	+	+	-	-
gi|297827125	A. lyrata	hypothetical protein ARALYDRAFT_482625	Energy	-	+	-	-
gi|1002252194	O. sativa	PREDICTED: tubulin alpha-1 chain	Cell structure	+	-	-	-
gi|3023847	M. sativa	RecName: Full=Guanine nucleotide-binding protein subunit beta-like protein	Protein synthesis	+	-	-	-
gi|429162	C. pepo	14-3-3 protein 32kDa endonuclease	Not assigned	-	+	-	-
gi|255587021	R. communis	PREDICTED: bifunctional riboflavin biosynthesis protein RIBA 1, chloroplastic	Metabolism	+	-	-	-
gi|593699727	P. vulgaris	hypothetical protein PHAVU_005G142000g	Transcription	+	-	-	-
gi|922396505	M. truncatula	elongation factor 1-alpha	Protein synthesis	+	-	-	-
gi|27462762	L. albus	malate dehydrogenase	Energy	+	+	-	-
gi|1002301823	O. sativa	PREDICTED: malate dehydrogenase, cytoplasmic	Energy	+	+	-	-
gi|29539109	L. culinaris	allergen Len c 1.0101	Protein destination and storage	-	+	-	-
gi|661875888	C. canephora	unnamed protein product	Protein synthesis	+	-	-	-
gi|1002242002	O. sativa	PREDICTED: elongation factor 2	Protein synthesis	+	-	-	-
gi|217071186	M. truncatula	unknown	Protein synthesis	+	+	-	-
gi|267075	P. sativum	RecName: Full=Tubulin beta-2 chain	Cell structure	+	-	-	-
gi|356528022	G. max	PREDICTED: bifunctional riboflavin biosynthesis protein RIBA 1, chloroplastic-like	Metabolism	+	-	-	-
gi|1012189741	A. duranensis	PREDICTED: enolase 2-like	Enzyme classification	+	+	-	-
gi|566169982	P. trichocarpa	hypothetical protein POPTR_0005s07250g	Enzyme classification	+	-	-	-
gi|356550378	G. max	PREDICTED: probable fructokinase-4	Metabolism	+	+	-	-
gi|148807128	P. dulcis	putative elongation factor-1 alpha 3	Not assigned	+	+	-	-
gi|388511343	M. truncatula	unknown	Enzyme classification	-	+	-	-
gi|922329195	M. truncatula	annexin D8	Cell structure	+	+	-	-
gi|1005817282	E. lathyris	elongation factor 1 alpha	Protein synthesis	+	-	-	-
gi|217073276	M. truncatula	unknown	Metabolism	+	+	-	-
gi|1012104116	A. duranensis	PREDICTED: tubulin alpha-3 chain	Cell structure	+	+	-	-
gi|1012244909	A. hypogaea	PREDICTED: ATP synthase subunit beta, mitochondrial	Energy	+	-	-	-
gi|425194	S. oleracea	heat shock protein	Protein destination and storage	+	-	-	-
gi|1028968515	G. hirsutum	PREDICTED: protein disulfide-isomerase-like	Enzyme classification	-	+	-	-
gi|922367746	M. truncatula	pfkB family carbohydrate kinase	Metabolism	+	-	-	-
gi|1011927160	H. annuus	cytoplasmic enolase	Enzyme classification	+	-	-	-
gi|120666	A. majus	RecName: Full=Glyceraldehyde-3-phosphate dehydrogenase, cytosolic	Energy	-	-	+	-
gi|469517892	A. belladonna	elongation factor 1-alpha, partial	Protein synthesis	+	+	-	-
gi|1012199602	A. hypogaea	PREDICTED: heat shock cognate protein 80	Protein destination and storage	+	-	-	-
gi|449452644	C. sativus	PREDICTED: ruBisCO large subunit-binding protein subunit beta, chloroplastic	Energy	+	-	-	-
gi|584292402	P. granatum	glyceraldehyde-3-phosphate dehydrogenase, partial	Enzyme classification	+	-	+	-
gi|1168196	P. sativum	RecName: Full=14-3-3-like protein	Not assigned	+	-	-	-
gi|920704907	P. angularis	hypothetical protein LR48_Vigan07g183600	Energy	+	+	-	-
gi|4850247	P. sativum	14-3-3-like protein	Not assigned	+	+	-	-
gi|464849	P. dulcis	RecName: Full=Tubulin alpha chain	Cell structure	+	-	-	-
gi|2827084	M. sativa	malate dehydrogenase precursor	Protein destination and storage	+	+	+	-
gi|922565054	B. oleracea	PREDICTED: probable mediator of RNA polymerase II transcription subunit 37e	Protein destination and storage	+	-	-	-
gi|267072	P. sativum	RecName: Full=Tubulin beta-1 chain	Cell structure	+	-	-	-
gi|502149245	C. arietinum	PREDICTED: glycine-rich RNA-binding, abscisic acid-inducible protein-like	Transcription	+	+	-	-
gi|1040872860	D. carota	PREDICTED: heat shock cognate 70 kDa protein 2-like	Protein destination and storage	+	-	-	-
gi|1297070	V. narbonensis	convicilin precursor	Protein destination and storage	-	-	+	-
gi|357463411	M. truncatula	myo-inositol 1-phosphate synthase	Metabolism	+	-	-	-
gi|401142	V. faba	RecName: Full=Sucrose synthase	Metabolism	+	+	+	-
gi|1012324534	C. cajan	Fructose-bisphosphate aldolase, cytoplasmic isozyme	Energy	+	+	-	-
gi|373432589	G. max	malate dehydrogenase, cytoplasmic-like	Energy	+	-	-	-
gi|1012005665	A. hypogaea	PREDICTED: malate dehydrogenase, chloroplastic	Protein destination and storage	+	+	-	-
gi|359807323	G. max	uncharacterized protein LOC100814078	Protein destination and storage	+	-	-	-
gi|15227981	A. thaliana	fructose-bisphosphate aldolase 6	Energy	+	+	+	-
gi|356536246	G. max	PREDICTED: ATP synthase subunit beta, mitochondrial	Energy	+	+	-	-
gi|3913031	M. sativa	RecName: Full=Beta-amylase	Metabolism	+	+	-	-
gi|1168189	V. faba	RecName: Full=14-3-3-like protein A	Not assigned	+	-	-	-
gi|3063396	V. faba	vcCyP	Protein destination and storage	+	+	+	+
gi|922346354	M. truncatula	phosphopyruvate hydratase	Enzyme classification	+	+	-	-
gi|473217	P. sativum	PsHSC71.0	Protein destination and storage	+	+	-	-
gi|828305948	C. arietinum	PREDICTED: ATP synthase subunit beta, mitochondrial	Energy	+	-	-	-
gi|462138	P. sativum	RecName: Full=Glyceraldehyde-3-phosphate dehydrogenase, cytosolic	Energy	+	+	+	-
gi|2578438	P. sativum	legumin (minor small)	Protein destination and storage	-	-	+	-
gi|1168410	P. sativum	RecName: Full=Fructose-bisphosphate aldolase, cytoplasmic isozyme 2	Energy	+	+	+	+
gi|922407810	M. truncatula	F0F1-type ATP synthase, beta subunit	Energy	+	+	-	-
gi|164512572	V. faba	convicilin	Protein destination and storage	-	+	+	-
gi|357477179	M. truncatula	glyceraldehyde-3-phosphate dehydrogenase	Energy	-	+	-	-
gi|12580894	V. faba	putative sucrose binding protein	Protein destination and storage	-	-	+	-
gi|403336	V. faba	legumin	Protein destination and storage	-	-	-
gi|126162	V. faba	RecName: Full=Legumin type B	Protein destination and storage	-	+	+	-
gi|126164	V. faba	RecName: Full=Legumin type B	Protein destination and storage	-	+	+	-
gi|22008	V. faba	legumin A2 primary translation product	Protein destination and storage	-	+	+	-
gi|137584	V. faba	RecName: Full=Vicilin	Protein destination and storage	-	+	+	-
gi|802541061	J. curcas	PREDICTED: protein argonaute 1	Transcription	+	+	-	-
gi|657951139	M. domestica	PREDICTED: chaperonin 60 subunit beta 2, chloroplastic	Energy	+	-	-	-
gi|902180225	S. oleracea	hypothetical protein SOVF_153000	transcription	+	-	-	-
gi|802675543	J. curcas	PREDICTED: probable protein phosphatase 2C 66	Protein destination and storage	+	-	-	-
gi|1029071605	G. hirsutum	PREDICTED: piezo-type mechanosensitive ion channel homolog isoform X3	Transporters	-	+	-	-
gi|697128316	N. tabacum	PREDICTED: uncharacterized protein LOC104110421	Not assigned	+	-	-	-
gi|695049114	M. acuminata	PREDICTED: LOW QUALITY PROTEIN: uncharacterized protein LOC103993963	Not assigned	-	+	-	-
gi|902205048	S. oleracea	hypothetical protein SOVF_101350	Not assigned	-	-	-	-
gi|674911345	B. napus	BnaA06g20800D	Cell growth/division	+	-	-	-

## Sheet: Table S5
Supporting Information
Seed development and protein accumulation patterns in faba bean (Vicia faba, L.) Ahmed O. Warsame*, Nicholas Michael, Donal M. O’Sullivan1 and Paola Tosi
Table S5. List of the 344 quantified by MaxQuant across 12 developmental stages of V. faba seeds.
Accession	Species	Description	Predicted function	Cluster
gi|15241168	A. thaliana	tubulin alpha-3	Cell structure	1
gi|17402467	N. tabacum	alpha-tubulin	Cell structure	1
gi|393715734	B. rapa	tubulin	Cell structure	1
gi|464849	P. dulcis	Tubulin alpha chain	Cell structure	1
gi|267072	P. sativum	Tubulin beta-1 chain	Cell structure	1
gi|267075	P. sativum	Tubulin beta-2 chain	Cell structure	1
gi|1021033319	D. carota	hypothetical protein DCAR_021532	Cell structure	3
gi|217072994	M. truncatula	unknown	Cell structure	1
gi|697114463	N. tomentosiformis	PREDICTED: probable 125 kDa kinesin-related protein	Cell structure	1
gi|1012356034	C. cajan	Protein transport protein Sec16B	Cell structure	1
gi|593699246	P. vulgaris	hypothetical protein PHAVU_005G125500g	Cell structure	1
gi|593780701	P. vulgaris	hypothetical protein PHAVU_003G031200g	Cell structure	3
gi|1035916500	M. esculenta	hypothetical protein MANES_07G115900	Cell structure	1
gi|20329	O. sativa	actin	Cell structure	1
gi|568868036	C. sinensis	PREDICTED: kinesin-related protein 11 isoform X1	Cell structure	1
gi|217073868	M. truncatula	unknown	Cell structure	1
gi|902550499	D. officinale	beta-1 tubulin	Cell structure	1
gi|356558882	G. max	PREDICTED: pectin acetylesterase 8-like	Cell structure	2
gi|302816083	S. moellendorffii	hypothetical protein SELMODRAFT_235864	Cell structure	1
gi|719995224	N. nucifera	PREDICTED: profilin-like	Cell structure	1
gi|292630923	M. sativa	Beta-xylosidase/alpha-L-arabinofuranosidase 2	Cell structure	1
gi|661899298	C. canephora	unnamed protein product	Cell growth/division	3
gi|475588355	A. tauschii	DNA polymerase epsilon catalytic subunit A	Cell growth/division	1
gi|1025206662	N. tabacum	PREDICTED: uncharacterized protein LOC107799874	Cell growth/division	4
gi|470116151	F. vesca	PREDICTED: proliferating cell nuclear antigen	Cell growth/division	1
gi|643730814	J. curcas	hypothetical protein JCGZ_04889	Cell growth/division	3
gi|548848479	A. trichopoda	hypothetical protein AMTR_s00154p00016840	Cell growth/division	1
gi|168006432	P. patens	predicted protein	Cell growth/division	1
gi|947071886	G. max	hypothetical protein GLYMA_13G199800	Cell structure	1
gi|363807732	G. max	uncharacterized protein LOC100806472	Cell structure	1
gi|922329195	M. truncatula	annexin D8	Cell structure	1
gi|1012357882	C. cajan	Annexin-like protein RJ4	Cell structure	1
gi|357514975	M. truncatula	annexin D8	Cell structure	1
gi|357514983	M. truncatula	annexin D8	Cell structure	1
gi|217072212	M. truncatula	unknown	Disease/defense	1
gi|643716085	J. curcas	hypothetical protein JCGZ_18938	Disease/defense	2
gi|401108	P. sativum	Superoxide dismutase	Disease/defense	1
gi|920708746	P. angularis	hypothetical protein LR48_Vigan08g157000	Disease/defense	1
gi|1026094862	C. annuum	PREDICTED: putative respiratory burst oxidase homolog protein H isoform X1	Disease/defense	1
gi|727434280	C. sativa	PREDICTED: glutathione S-transferase DHAR1, mitochondrial	Disease/defense	1
gi|1012032416	A. duranensis	PREDICTED: L-ascorbate peroxidase, cytosolic	Disease/defense	1
gi|629109876	E. grandis	hypothetical protein EUGRSUZ_E03801, partial	Disease/defense	1
gi|734409612	G. soja	Putative disease resistance RPP13-like protein 1	Disease/defense	3
gi|731359393	B. vulgaris	PREDICTED: L-ascorbate peroxidase, cytosolic-like	Disease/defense	5
gi|502121419	C. arietinum	PREDICTED: glutathione S-transferase DHAR2-like	Disease/defense	1
gi|462138	P. sativum	Glyceraldehyde-3-phosphate dehydrogenase, cytosolic	Energy	1
gi|120666	A. majus	Glyceraldehyde-3-phosphate dehydrogenase, cytosolic	Energy	1
gi|828305948	C. arietinum	PREDICTED: ATP synthase subunit beta, mitochondrial	Energy	1
gi|1168410	P. sativum	Fructose-bisphosphate aldolase, cytoplasmic isozyme 2	Energy	1
gi|922407810	M. truncatula	F0F1-type ATP synthase, beta subunit	Energy	1
gi|373432589	G. max	malate dehydrogenase, cytoplasmic-like	Energy	1
gi|920704907	P. angularis	hypothetical protein LR48_Vigan07g183600	Energy	1
gi|1012211918	A. duranensis	PREDICTED: LOW QUALITY PROTEIN: ruBisCO large subunit-binding protein subunit beta, chloroplastic-like	Energy	1
gi|502145480	C. arietinum	PREDICTED: ruBisCO large subunit-binding protein subunit alpha, chloroplastic	Energy	1
gi|11133373	M. sativa	Malate dehydrogenase, cytoplasmic	Energy	1
gi|115278596	T. dactyloides	ATPase subunit 1 (mitochondrion)	Energy	4
gi|2827080	M. sativa	malate dehydrogenase precursor	Energy	1
gi|9230771	P. sativum	cytosolic phosphoglycerate kinase	Energy	1
gi|1710807	P. sativum	RuBisCO large subunit-binding protein subunit alpha, chloroplastic	Energy	1
gi|1026078724	C. annuum	PREDICTED: glucose and ribitol dehydrogenase homolog 1-like isoform X2	Energy	1
gi|55785631	G. orbicularis	ribulose 1,5-bisphosphate carboxylase/oxygenase large subunit	Energy	1
gi|2116558	P. sativum	F1 ATPase	Energy	1
gi|470114187	F. vesca	PREDICTED: putative lactoylglutathione lyase	Energy	1
gi|145347850	O. lucimarinus	predicted protein	Energy	1
gi|37721023	L. comosa	ATP synthase beta subunit, partial (chloroplast)	Energy	1
gi|548855274	A. trichopoda	hypothetical protein AMTR_s00040p00201950	Energy	1
gi|695044076	M. acuminata	PREDICTED: uncharacterized protein LOC103991948 isoform X1	Energy	1
gi|951027555	V. radiata	PREDICTED: ATP synthase subunit beta, mitochondrial	Energy	1
gi|502081910	C. arietinum	PREDICTED: triosephosphate isomerase, cytosolic	Energy	1
gi|527190463	G. aurea	hypothetical protein M569_13104, partial	Energy	5
gi|297826989	A. lyrata	pentatricopeptide repeat-containing protein	Energy	1
gi|1004145884	G. pectorale	hypothetical protein GPECTOR_6g779	Energy	1
gi|922346354	M. truncatula	phosphopyruvate hydratase	Enzyme classification	1
gi|674241778	A. alpina	hypothetical protein AALP_AA5G159700	Enzyme classification	1
gi|584292402	P. granatum	glyceraldehyde-3-phosphate dehydrogenase, partial	Enzyme classification	1
gi|541135687	M. graminea	NAD-dependent glyceraldehyde-3-phosphate dehydrogenase short paralog, partial	Enzyme classification	1
gi|976921045	C. cardunculus	hypothetical protein Ccrd_015939	Enzyme classification	3
gi|1012189741	A. duranensis	PREDICTED: enolase 2-like	Enzyme classification	1
gi|566169982	P. trichocarpa	hypothetical protein POPTR_0005s07250g	Enzyme classification	1
gi|976899454	C. cardunculus	disulfide isomerase	Enzyme classification	1
gi|523917083	D. aberdeenense	glyceraldehyde-3-phosphate dehydrogenase, partial	Enzyme classification	2
gi|133902308	G. arboreum	putative protein disulfide isomerase	Enzyme classification	1
gi|728838840	G. arboreum	disulfide-isomerase	Enzyme classification	1
gi|567187205	E. salsugineum	hypothetical protein EUTSA_v10010288mg	Enzyme classification	1
gi|543176810	P. vulgaris	mitochondrial aldehyde dehydrogenase	Enzyme classification	1
gi|571465933	G. max	PREDICTED: receptor like protein kinase S.2-like	Enzyme classification	1
gi|49387695	O. sativa	putative receptor kinase	Enzyme classification	5
gi|567201649	E. salsugineum	hypothetical protein EUTSA_v10020418mg	Enzyme classification	1
gi|1011927160	H. annuus	cytoplasmic enolase	Enzyme classification	1
gi|166418	M. sativa	putative endomembrane protein precursor	Enzyme classification	1
gi|44921641	P. sativum	NADP-dependent isocitrate dehydrogenase	Enzyme classification	1
gi|357463411	M. truncatula	myo-inositol 1-phosphate synthase	Metabolism	1
gi|401142	V. faba	Sucrose synthase	Metabolism	1
gi|658309958	M. domestica	bifunctional riboflavin biosynthesis protein RIBA 1, chloroplastic-like	Metabolism	1
gi|1346672	P. sativum	Nucleoside diphosphate kinase 1	Metabolism	1
gi|3913031	M. sativa	Beta-amylase	Metabolism	1
gi|148907091	P. sitchensis	unknown	Metabolism	1
gi|902174272	S. oleracea	hypothetical protein SOVF_162980	Metabolism	1
gi|356528022	G. max	PREDICTED: bifunctional riboflavin biosynthesis protein RIBA 1, chloroplastic-like	Metabolism	1
gi|357445919	M. truncatula	3,4-dihydroxy-2-butanone 4-phosphate synthase	Metabolism	1
gi|84468300	T. pratense	putative adenosylhomocysteinase	Metabolism	1
gi|297829512	A. lyrata	hypothetical protein ARALYDRAFT_478305	Metabolism	1
gi|168014627	P. patens	predicted protein	Metabolism	1
gi|388501008	L. japonicus	unknown	Metabolism	1
gi|1012354795	C. cajan	Fructokinase-2	Metabolism	1
gi|147819622	V. vinifera	hypothetical protein VITISV_010090	Metabolism	2
gi|502139270	C. arietinum	PREDICTED: GMP synthase	Metabolism	1
gi|525345100	C. arietinum	5-methyltetrahydropteroyltriglutamate--homocysteine methyltransferase-like	Metabolism	1
gi|662225959	P. sativum	vitamin B-12-independent methionine synthase	Metabolism	1
gi|357487801	M. truncatula	alpha-1,4-glucan-protein synthase	Metabolism	1
gi|13160142	P. sativum	sucrose synthase isoform 3	Metabolism	1
gi|168023302	P. patens	predicted protein	Metabolism	6
gi|1710838	M. sativa	Adenosylhomocysteinase	Metabolism	1
gi|75148854	V. unguiculata	Inosine-5'-monophosphate dehydrogenase	Metabolism	1
gi|15239735	A. thaliana	thiazole biosynthetic enzyme	Metabolism	1
gi|356525856	G. max	PREDICTED: bifunctional riboflavin biosynthesis protein RIBA 1, chloroplastic	Metabolism	1
gi|356574282	G. max	PREDICTED: D-3-phosphoglycerate dehydrogenase 1, chloroplastic-like	Metabolism	1
gi|166872	A. thaliana	S-adenosylmethionine synthetase	Metabolism	1
gi|502107091	C. arietinum	PREDICTED: inosine-5'-monophosphate dehydrogenase-like	Metabolism	1
gi|502142165	C. arietinum	PREDICTED: bifunctional riboflavin biosynthesis protein RIBA 1, chloroplastic-like	Metabolism	1
gi|922367746	M. truncatula	pfkB family carbohydrate kinase	Metabolism	1
gi|357508777	M. truncatula	cobalamin-independent methionine synthase	Metabolism	1
gi|1009140994	Z. jujuba	PREDICTED: enoyl-CoA delta isomerase 2, peroxisomal-like	Metabolism	1
gi|595797432	P. persica	hypothetical protein PRUPE_ppa008482mg	Metabolism	1
gi|609557	P. sativum	S-adenosylmethionine synthase, partial	Metabolism	1
gi|147856448	V. vinifera	hypothetical protein VITISV_024563	Metabolism	1
gi|357521193	M. truncatula	cytoplasmic phosphoglucomutase	Metabolism	1
gi|449455026	C. sativus	PREDICTED: omega-3 fatty acid desaturase, endoplasmic reticulum	Metabolism	2
gi|1709006	A. chinensis	S-adenosylmethionine synthase 3	Metabolism	1
gi|225425053	V. vinifera	PREDICTED: 6-phosphogluconate dehydrogenase, decarboxylating 3	Metabolism	1
gi|593219094	P. vulgaris	hypothetical protein PHAVU_011G107700g	Metabolism	2
gi|125539677	O. sativa	hypothetical protein OsI_07440	Multi-process regulation	3
gi|828335547	C. arietinum	PREDICTED: annexin-like protein RJ4, partial	Not assigned	2
gi|4850247	P. sativum	14-3-3-like protein	Not assigned	1
gi|1168189	V. faba	14-3-3-like protein A	Not assigned	1
gi|752855040	P. sativum	non-specific lipid transfer protein 3 precursor	Not assigned	2
gi|22742	G. max	pseudo-atpA	Not assigned	1
gi|357452143	M. truncatula	seed maturation protein	Not assigned	1
gi|657950547	M. domestica	PREDICTED: annexin-like protein RJ4 isoform X1	Not assigned	1
gi|565382862	S. tuberosum	PREDICTED: starch synthase V precursor isoform X1	Not assigned	1
gi|119095	V. faba	Embryonic abundant protein VF30.1	Not assigned	2
gi|19658	M. sativa	translationally controlled tumor protein	Not assigned	1
gi|459649445	G. barbadense	annexin AnxGb5	Not assigned	2
gi|976918495	C. cardunculus	Nucleotide-binding, alpha-beta plait	Not assigned	3
gi|449812010	x. Doritaenopsis	elongation factor 1-alpha, partial	Not assigned	1
gi|697184772	N. tabacum	PREDICTED: GDSL esterase/lipase At4g10955-like	Not assigned	1
gi|971508673	K. nitens	Putative structural maintenance of chromosome protein	Not assigned	3
gi|565347586	S. tuberosum	PREDICTED: uncharacterized protein LOC102584459 isoform X1	Not assigned	2
gi|1026758124	M. polymorpha	hypothetical protein AXG93_3960s1360	Not assigned	6
gi|1035939297	A. comosus	hypothetical protein ACMD2_06360	Not assigned	1
gi|1040813396	D. carota	PREDICTED: uncharacterized protein LOC108203864	Not assigned	1
gi|194703160	Z. mays	unknown	Not assigned	1
gi|525313365	C. arietinum	18 kDa seed maturation protein-like	Not assigned	1
gi|242075586	S. bicolor	hypothetical protein SORBIDRAFT_06g014743, partial	Not assigned	1
gi|38636672	O. sativa	hypothetical protein	Not assigned	6
gi|1012263763	A. duranensis	PREDICTED: annexin-like protein RJ4	Not assigned	1
gi|224142475	P. trichocarpa	hypothetical protein POPTR_0018s12400g	Not assigned	1
gi|302828470	V. carteri	hypothetical protein VOLCADRAFT_86128	Not assigned	4
gi|694327669	Pyrus x bretschneideri	PREDICTED: multiple C2 and transmembrane domain-containing protein 2-like	Not assigned	1
gi|743873975	E. guineensis	PREDICTED: monothiol glutaredoxin-S7, chloroplastic	Not assigned	1
gi|920695830	P. angularis	hypothetical protein LR48_Vigan03g243700	Not assigned	6
gi|449442261	C. sativus	PREDICTED: dynamin-related protein 4C-like	Not assigned	3
gi|593509712	P. vulgaris	hypothetical protein PHAVU_008G248500g	Not assigned	1
gi|657959929	M. domestica	PREDICTED: GDSL esterase/lipase At1g29670-like	Not assigned	6
gi|976929520	C. cardunculus	CRAL-TRIO domain-containing protein, partial	Not assigned	2
gi|302754422	S. moellendorffii	hypothetical protein SELMODRAFT_403040	Not assigned	4
gi|566166370	P. trichocarpa	PWWP domain-containing family protein	Not assigned	1
gi|697167626	N. tomentosiformis	PREDICTED: uncharacterized protein At4g06744-like	Not assigned	3
gi|960464152	B. distachyon	PREDICTED: uncharacterized protein LOC100834903	Not assigned	2
gi|923702049	B. oleracea	PREDICTED: proline-rich receptor-like protein kinase PERK12	Not assigned	1
gi|470123282	F. vesca	PREDICTED: uncharacterized protein LOC101290948	Not assigned	1
gi|75102461	P. sativum	Seed biotin-containing protein SBP65	Not assigned	1
gi|147822732	V. vinifera	hypothetical protein VITISV_040070	Not assigned	1
gi|226498118	Z. mays	uncharacterized protein LOC100284947	Not assigned	3
gi|728844838	G. arboreum	hypothetical protein F383_04038	Not assigned	5
gi|951027694	V. radiata	PREDICTED: U-box domain-containing protein 3	Not assigned	3
gi|971512911	K. nitens	hypothetical protein KFL_002280160	Not assigned	2
gi|1004148665	G. pectorale	hypothetical protein GPECTOR_1g574	Not assigned	3
gi|1009111613	Z. jujuba	PREDICTED: disease resistance protein RPM1-like	Not assigned	1
gi|552844109	C. variabilis	hypothetical protein CHLNCDRAFT_140858	Not assigned	1
gi|590712660	T. cacao	Uncharacterized protein TCM_002467	Not assigned	1
gi|658005774	M. domestica	PREDICTED: pentatricopeptide repeat-containing protein At5g44230	Not assigned	6
gi|764601987	F. vesca	PREDICTED: putative disease resistance protein RGA3 isoform X1	Not assigned	6
gi|1009120002	Z. jujuba	PREDICTED: putative inactive disease susceptibility protein LOV1	Not assigned	1
gi|388499082	M. truncatula	unknown	Not assigned	2
gi|672167001	P. dactylifera	PREDICTED: uncharacterized protein LOC103716998	Not assigned	2
gi|923850487	B. napus	PREDICTED: uncharacterized protein LOC106407489 isoform X1	Not assigned	1
gi|20139323	P. sativum	Defensin-2	Not assigned	1
gi|674893561	B. napus	BnaC06g26960D	Not assigned	1
gi|303281198	M. pusilla	predicted protein	Not assigned	2
gi|976907055	C. cardunculus	Homeodomain-like protein	Not assigned	2
gi|242066462	S. bicolor	hypothetical protein SORBIDRAFT_04g032615, partial	Not assigned	1
gi|302840630	V. carteri	hypothetical protein VOLCADRAFT_92484	Not assigned	1
gi|308800626	O. tauri	Serine proteinase inhibitor (KU family) (ISS), partial	Not assigned	5
gi|113549328	O. sativa	Os03g0668300	Not assigned	3
gi|147779506	V. vinifera	hypothetical protein VITISV_036894	Not assigned	6
gi|255088179	M. commoda	predicted protein	Not assigned	1
gi|308813309	O. tauri	laminarinase (ISS)	Not assigned	2
gi|971520621	K. nitens	hypothetical protein KFL_000010570	Not assigned	2
gi|303279096	M. pusilla	predicted protein	Not assigned	1
gi|661870294	C. canephora	unnamed protein product	Not assigned	5
gi|674959042	B. napus	BnaA04g07860D	Not assigned	1
gi|11072010	A. thaliana	F12A21.11	Not assigned	1
gi|77550981	O. sativa	expressed protein	Not assigned	1
gi|848900941	E. guttata	PREDICTED: uncharacterized protein LOC105970387	Not assigned	1
gi|565367199	S. tuberosum	PREDICTED: putative disease resistance protein RGA3	Not assigned	6
gi|460406796	S. lycopersicum	PREDICTED: annexin-like protein RJ4	Not assigned	1
gi|159471932	C. reinhardtii	ubiquitin-protein ligase	Not assigned	1
gi|303289367	M. pusilla	predicted protein	Not assigned	3
gi|137584	V. faba	Vicilin	Protein destination and storage	3
gi|126162	V. faba	Legumin type B	Protein destination and storage	3
gi|126164	V. faba	Legumin type B	Protein destination and storage	3
gi|22008	V. faba	legumin A2 primary translation product	Protein destination and storage	3
gi|12580894	V. faba	putative sucrose binding protein	Protein destination and storage	3
gi|403336	V. faba	legumin	Protein destination and storage	3
gi|2578438	P. sativum	legumin (minor small)	Protein destination and storage	3
gi|164512572	V. faba	convicilin	Protein destination and storage	3
gi|473217	P. sativum	PsHSC71.0	Protein destination and storage	1
gi|3063396	V. faba	vcCyP	Protein destination and storage	1
gi|1297070	V. narbonensis	convicilin	Protein destination and storage	3
gi|403334	V. faba	legumin	Protein destination and storage	3
gi|593555617	P. vulgaris	hypothetical protein PHAVU_008G281300g	Protein destination and storage	1
gi|2827084	M. sativa	malate dehydrogenase precursor	Protein destination and storage	1
gi|29539109	L. culinaris	allergen Len c 1.0101	Protein destination and storage	3
gi|1297072	V. narbonensis	vicilin	Protein destination and storage	3
gi|359807323	G. max	uncharacterized protein LOC100814078	Protein destination and storage	1
gi|159459822	V. pseudoreticulata	heat shock protein 90	Protein destination and storage	1
gi|502129011	C. arietinum	PREDICTED: heat shock cognate protein 80	Protein destination and storage	1
gi|922340417	M. truncatula	ATPase, AAA-type, CDC48 protein	Protein destination and storage	1
gi|326490117	H. vulgare	predicted protein	Protein destination and storage	3
gi|164512548	L. latifolius	convicilin	Protein destination and storage	3
gi|502161581	C. arietinum	PREDICTED: subtilisin-like protease SBT1.7	Protein destination and storage	1
gi|612385867	B. prasinos	unknown	Protein destination and storage	1
gi|922327311	M. truncatula	subtilisin-like serine protease	Protein destination and storage	1
gi|126171	P. sativum	Legumin K	Protein destination and storage	3
gi|399942	P. sativum	Stromal 70 kDa heat shock-related protein, chloroplastic	Protein destination and storage	1
gi|566168859	P. trichocarpa	calreticulin family protein	Protein destination and storage	1
gi|461736	C. maxima	Chaperonin CPN60-2, mitochondrial	Protein destination and storage	5
gi|56554815	S. medusa	heat shock protein hsp70	Protein destination and storage	1
gi|802724617	J. curcas	PREDICTED: calreticulin-3-like	Protein destination and storage	3
gi|308813664	O. tauri	Karyopherin (importin) beta 3 (ISS)	Protein destination and storage	2
gi|764562644	F. vesca	PREDICTED: uncharacterized protein LOC101298502	Protein destination and storage	1
gi|164512552	L. aphaca	convicilin	Protein destination and storage	3
gi|502117000	C. arietinum	PREDICTED: calreticulin	Protein destination and storage	1
gi|555891	G. max	7S storage protein alpha subunit	Protein destination and storage	6
gi|470126765	F. vesca	PREDICTED: malate dehydrogenase, chloroplastic	Protein destination and storage	1
gi|922399197	M. truncatula	peptidyl-prolyl cis-trans isomerase	Protein destination and storage	6
gi|387600188	E. californica	ABH-like cyclophilin	Protein destination and storage	1
gi|731318762	B. vulgaris	PREDICTED: LOW QUALITY PROTEIN: uncharacterized protein LOC104887018	Protein destination and storage	1
gi|922345971	M. truncatula	legumin J	Protein destination and storage	1
gi|922357238	M. truncatula	E3 ubiquitin-protein ligase COP1	Protein destination and storage	5
gi|460391363	S. lycopersicum	PREDICTED: serine carboxypeptidase-like	Protein destination and storage	1
gi|118158	V. mungo	Vignain	Protein destination and storage	1
gi|828300518	C. arietinum	PREDICTED: legumin J	Protein destination and storage	1
gi|357453983	M. truncatula	serine carboxypeptidase-like protein	Protein destination and storage	1
gi|357495169	M. truncatula	heat shock protein 81-2	Protein destination and storage	1
gi|593687583	P. vulgaris	hypothetical protein PHAVU_007G157200g	Protein destination and storage	1
gi|819320623	B. luminifera	heat shock cognate 70 kDa-like protein, partial	Protein destination and storage	1
gi|922400239	M. truncatula	translation elongation factor EF-2 subunit	Protein synthesis	1
gi|82408030	V. faba	Chain B, Fava Bean Lectin-Glucose Complex	Protein synthesis	3
gi|13877525	A. thaliana	S18.A ribosomal protein	Protein synthesis	1
gi|3023847	M. sativa	Guanine nucleotide-binding protein subunit beta-like protein	Protein synthesis	1
gi|3122060	V. faba	Elongation factor 1-alpha	Protein synthesis	2
gi|920692533	P. angularis	hypothetical protein LR48_Vigan02g190800	Protein synthesis	1
gi|224094244	P. trichocarpa	elongation factor 2 family protein	Protein synthesis	1
gi|357451779	M. truncatula	translation elongation factor EF-2 subunit	Protein synthesis	1
gi|1031986639	G. hirsutum	elongation factor 1-alpha-like	Protein synthesis	1
gi|1028979514	G. hirsutum	PREDICTED: superoxide dismutase	Protein synthesis	1
gi|829282	N. plumbaginifolia	eukaryotic initiation factor 5A (1)	Protein synthesis	1
gi|84468264	T. pratense	putative 60S ribosomal protein L1	Protein synthesis	1
gi|388492036	L. japonicus	unknown	Protein synthesis	1
gi|567874809	C. clementina	hypothetical protein CICLE_v10012772mg	Protein synthesis	1
gi|1005817282	E. lathyris	elongation factor 1 alpha	Protein synthesis	1
gi|729314496	T. hassleriana	PREDICTED: polyadenylate-binding protein 4	Protein synthesis	1
gi|760437487	A. protothecoides	U3 small nucleolar ribonucleoprotein MPP10	Protein synthesis	1
gi|224077760	P. trichocarpa	40S ribosomal protein S19	Protein synthesis	1
gi|564587015	S. alfredii	elongation factor 1-alpha	Protein synthesis	1
gi|108706531	O. sativa	40S ribosomal protein SA, putative, expressed	Protein synthesis	1
gi|255646229	G. max	unknown	Protein synthesis	1
gi|351723425	G. max	uncharacterized protein LOC100500179	Protein synthesis	1
gi|1012220994	A. hypogaea	PREDICTED: elongation factor 1-alpha	Protein synthesis	1
gi|126101	U. europaeus	Anti-H(O) lectin 2	Protein synthesis	4
gi|1009115809	Z. jujuba	PREDICTED: 60S ribosomal protein L12-like	Protein synthesis	1
gi|357512935	M. truncatula	elongation factor 1-alpha	Protein synthesis	1
gi|1021031362	D. carota	hypothetical protein DCAR_026222	Protein synthesis	1
gi|255590183	R. communis	PREDICTED: leucine-rich repeat receptor-like protein kinase PXL2	Protein synthesis	1
gi|527198456	G. aurea	hypothetical protein M569_08176, partial	Protein synthesis	1
gi|950999301	V. radiata	PREDICTED: pollen receptor-like kinase 1	Protein synthesis	2
gi|217075286	M. truncatula	unknown	Protein synthesis	1
gi|388506980	M. truncatula	unknown	Protein synthesis	1
gi|224104009	P. trichocarpa	60S ribosomal protein L6	Protein synthesis	1
gi|502082389	C. arietinum	PREDICTED: serine/threonine-protein kinase EDR1 isoform X1	Protein synthesis	6
gi|126115	L. cicera	Lectin alpha-1 chain	Protein synthesis	5
gi|13359453	P. sativum	putative senescence-associated protein	Protein synthesis	1
gi|217070962	M. truncatula	unknown	Protein synthesis	1
gi|604298231	E. guttata	hypothetical protein MIMGU_mgv1a007381mg	Protein synthesis	1
gi|674251037	A. alpina	hypothetical protein AALP_AA1G174600	Protein synthesis	1
gi|720020966	N. nucifera	PREDICTED: L-type lectin-domain containing receptor kinase IV.1-like	Protein synthesis	1
gi|126123	V. sativa	Mitogenic lectin alpha chain	Protein synthesis	1
gi|357492613	M. truncatula	60S acidic ribosomal protein P0-1	Protein synthesis	1
gi|25809056	P. sativum	DEAD box RNA helicase	Protein synthesis	1
gi|729468664	T. hassleriana	PREDICTED: elongation factor 1-delta 1	Protein synthesis	1
gi|238625281	J. regia	flavanone 3-hydroxylase	Secondary metabolism	1
gi|12229615	C. sinensis	Chalcone synthase 1	Secondary metabolism	1
gi|168042500	P. patens	predicted protein	Secondary metabolism	1
gi|1705840	P. sativum	Chalcone synthase 1A	Secondary metabolism	1
gi|756179851	V. faba	anthocyanidin reductase	Secondary metabolism	1
gi|685340759	B. campestris	nitrile-specifier protein 4-like	Secondary metabolism	1
gi|71534989	M. sativa	polygalacturonase inhibitor protein	Signal transduction	1
gi|37051109	P. sativum	polygalacturonase inhibiting protein	Signal transduction	1
gi|470142813	F. vesca	PREDICTED: E3 ubiquitin-protein ligase KEG isoform X1	Signal transduction	1
gi|527200750	G. aurea	hypothetical protein M569_06682	Transcription	1
gi|593699727	P. vulgaris	hypothetical protein PHAVU_005G142000g	Transcription	1
gi|657991039	M. baccata	PREDICTED: histone H2A-like	Transcription	1
gi|502149239	C. arietinum	PREDICTED: glycine-rich RNA-binding, abscisic acid-inducible protein-like	Transcription	1
gi|474166006	T. urartu	Histone H4	Transcription	1
gi|6273331	M. sativa	glycine-rich RNA binding protein, partial	Transcription	1
gi|629097846	E. grandis	hypothetical protein EUGRSUZ_G01238	Transcription	2
gi|357473273	M. truncatula	RNA-binding (RRM/RBD/RNP motif) family protein	Transcription	1
gi|502149245	C. arietinum	glycine-rich RNA-binding, abscisic acid-inducible protein-like	Transcription	1
gi|920701048	P. angularis	hypothetical protein LR48_Vigan05g187800	Transcription	1
gi|802541061	J. curcas	protein argonaute 1	Transcription	1
gi|527196987	G. aurea	hypothetical protein M569_09119, partial	Transcription	4
gi|307136393	C. melo	aquarius	Transcription	3
gi|1028941064	G. hirsutum	probable histone H2A.5	Transcription	2
gi|19611	M. sativa	histone H3 (AA 1-123)	Transcription	1
gi|552848723	C. variabilis	hypothetical protein CHLNCDRAFT_48410	Transcription	1
gi|302828570	V. carteri	histone H2A	Transcription	1
gi|1021037380	D. carota	hypothetical protein DCAR_018405	Transcription	1
gi|470116864	F. vesca	histone H2B	Transcription	1
gi|149213011	A. megacarpus	maturase K, partial (chloroplast)	Transcription	1
gi|674893103	B. napus	BnaA04g13850D	Transcription	3
gi|33326203	Z. muricata	RNA polymerase II largest subunit	Transcription	1
gi|1009106743	Z. jujuba	transcription factor GTE12	Transcription	1
gi|302839302	V. carteri	aurora kinase	Transcription	1
gi|108773317	O. viridis	beta'' subunit of RNA polymerase	Transcription	2
gi|1035953488	A. comosus	Mediator of RNA polymerase II transcription subunit 12	Transcription	5
gi|1012251148	A. duranensis	uncharacterized protein LOC107468799 isoform X1	Transcription	1
gi|4469288	M. sativa	ferritin	Transporters	1
gi|734387082	G. soja	Putative copper-transporting ATPase 3	Transporters	2
gi|21027	P. vulgaris	ferritin	Transporters	2
gi|302854600	V. carteri	hypothetical protein VOLCADRAFT_100128	Transporters	3
gi|658010594	M. domestica	sodium/hydrogen exchanger 8 isoform X1	Transporters	3
gi|1029071605	G. hirsutum	piezo-type mechanosensitive ion channel homolog isoform X3	Transporters	1
